# Supplementary material for: KLF7-regulated ITGA2 as a therapeutic target for inhibiting oral cancer stem cells
Source: Cell Death Dis. 2025 May 2;16(1):354. doi: 10.1038/s41419-025-07689-8 (PMC12048542; doi:10.1038/s41419-025-07689-8)
Supplement: Supplementary file 3 — Supplementary table [file 41419_2025_7689_MOESM3_ESM.xlsx]

## Sheet: S1 sample info
HN31	Male	81	Oral cavity
HN32	Female	71	Oral cavity
HN40	Female	74	Oral cavity
HN60	Female	65	Oral cavity
HN67	Male	70	Oral cavity
HN72	Male	62	Oral cavity
HN74	Female	64	Oral cavity
OPSCC10	Male	63	Oral cavity
OPSCC16	Male	64	Oral cavity

## Sheet: S2 Malignant markers
	p_val	avg_log2FC	pct.1	pct.2	p_val_adj	cluster	gene
COL17A1	0	4.03784	0.889	0.155	0	S1	COL17A1
LAMB3	0	4.12389	0.838	0.127	0	S1	LAMB3
LAMC2	0	4.3311	0.773	0.099	0	S1	LAMC2
TENM2	0	5.46327	0.588	0.021	0	S1	TENM2
LAMA3	4.23371880848044e-305	4.22973	0.616	0.051	7.65541034949433e-301	S1	LAMA3
ITGA3	4.89032027652295e-305	4.00497	0.626	0.053	8.8426771240088e-301	S1	ITGA3
NRG1	1.10120052078815e-296	5.29481	0.503	0.029	1.99119078168914e-292	S1	NRG1
TNC	1.19718141997739e-288	4.6546	0.571	0.046	2.16474344360312e-284	S1	TNC
ENSG00000289349	1.25657226831255e-279	5.12447	0.391	0.013	2.27213397556275e-275	S1	ENSG00000289349
EPIC1	8.49439835008094e-271	4.84659	0.379	0.013	1.53595710966164e-266	S1	EPIC1
TP63	1.10352329152982e-269	3.56333	0.74	0.104	1.99539081574422e-265	S1	TP63
PCDH7	1.899907948675e-263	4.46891	0.424	0.021	3.43541355279413e-259	S1	PCDH7
EGFR	2.08603716216202e-261	3.42292	0.72	0.099	3.77197239662136e-257	S1	EGFR
ENSG00000290977	4.62958436696616e-259	4.92785	0.371	0.013	8.37121445234821e-255	S1	ENSG00000290977
EXT1	1.59351103322621e-238	3.69557	0.682	0.102	2.88138665027964e-234	S1	EXT1
ITGB4	5.97946831417323e-236	3.0799	0.778	0.144	1.0812074605688e-231	S1	ITGB4
ZFPM2-AS1	7.18250967737378e-225	5.09339	0.348	0.016	1.29874139986273e-220	S1	ZFPM2-AS1
ITGA6	3.43904305284492e-224	2.9929	0.881	0.236	6.21847764815418e-220	S1	ITGA6
PLEC	6.4036663581851e-215	3.37761	0.596	0.078	1.15791095088703e-210	S1	PLEC
CLSTN1	2.32526494468809e-210	3.02783	0.687	0.114	4.204544072985e-206	S1	CLSTN1
GNGT1	8.79198253019642e-210	3.72656	0.475	0.045	1.58976628111012e-205	S1	GNGT1
FLRT2	6.22799236056687e-207	5.6209	0.265	0.006	1.1261455786377e-202	S1	FLRT2
P3H2	1.2194144711109e-203	4.32836	0.505	0.058	2.20494524666273e-199	S1	P3H2
FLNA	1.47798007659626e-203	3.03575	0.667	0.11	2.67248357450135e-199	S1	FLNA
CDH13	6.36700815900918e-199	4.47478	0.371	0.025	1.15128241531204e-194	S1	CDH13
MIR4713HG	1.49311333990664e-198	5.50457	0.26	0.007	2.69984754121918e-194	S1	MIR4713HG
JAG1	3.24819873361674e-197	3.75126	0.497	0.056	5.87339295012579e-193	S1	JAG1
COL4A5	5.5705262668572e-197	4.6782	0.321	0.016	1.00726255957312e-192	S1	COL4A5
SH3PXD2A	1.44901924830067e-192	3.77621	0.462	0.048	2.62011660477728e-188	S1	SH3PXD2A
CASC9	4.37505394401185e-190	4.24341	0.341	0.021	7.91097254156223e-186	S1	CASC9
ENSG00000259692	2.8815807119272e-188	5.04404	0.26	0.008	5.21047424330676e-184	S1	ENSG00000259692
SEMA3C	9.75663550808908e-186	3.96792	0.404	0.035	1.76419483257267e-181	S1	SEMA3C
VAV2	1.56635807342535e-179	4.80373	0.265	0.01	2.83228866836772e-175	S1	VAV2
AHNAK2	2.94226997051104e-179	3.65266	0.407	0.037	5.32021256067805e-175	S1	AHNAK2
DSG3	2.46612684711333e-178	2.84987	0.621	0.104	4.45925056495032e-174	S1	DSG3
MYO1B	9.21860870810125e-176	3.24637	0.472	0.056	1.66690882659887e-171	S1	MYO1B
SLC2A1	1.48607811810275e-171	3.23571	0.614	0.115	2.68712645315338e-167	S1	SLC2A1
FRMD6	1.75481595082112e-171	3.63592	0.402	0.039	3.17305820227474e-167	S1	FRMD6
ENSG00000250697	3.12831566275656e-170	4.67947	0.306	0.019	5.65662038139641e-166	S1	ENSG00000250697
LINC01322	1.48924930997221e-167	5.28375	0.253	0.01	2.69286060229176e-163	S1	LINC01322
CLCA2	9.05878185534617e-165	2.90443	0.601	0.11	1.63800893508369e-160	S1	CLCA2
NCKAP5	1.53472159120938e-163	4.13697	0.341	0.027	2.77508358122479e-159	S1	NCKAP5
FMNL2	1.29929648691269e-161	3.67078	0.417	0.047	2.34938790763552e-157	S1	FMNL2
MYO10	1.97252771531685e-160	3.21815	0.475	0.064	3.56672461483593e-156	S1	MYO10
SERPINE2	2.15038831015466e-154	3.42359	0.424	0.051	3.88833214242165e-150	S1	SERPINE2
GPC1	3.12523640553355e-154	3.15669	0.444	0.057	5.65105246848576e-150	S1	GPC1
TGFBI	1.7139802892392e-149	3.32886	0.452	0.063	3.09921915900232e-145	S1	TGFBI
SLC7A1	2.7294806403127e-148	3.0194	0.472	0.069	4.93544689381343e-144	S1	SLC7A1
EFNB1	3.62792526389907e-148	3.08387	0.432	0.056	6.5600144621823e-144	S1	EFNB1
PRNP	5.24343836052196e-148	2.74867	0.609	0.128	9.4811852434958e-144	S1	PRNP
SDK1	7.20772071569158e-145	4.52342	0.25	0.014	1.30330005981135e-140	S1	SDK1
NECTIN1	2.22483515142842e-144	2.95822	0.455	0.064	4.02294692081287e-140	S1	NECTIN1
COL7A1	9.57187709008471e-141	3.40591	0.384	0.045	1.73078681542912e-136	S1	COL7A1
PALLD	6.27235017703595e-139	2.73836	0.548	0.106	1.13416635901164e-134	S1	PALLD
FAM83A	1.16507406194259e-137	3.73816	0.333	0.033	2.10668691880459e-133	S1	FAM83A
SMAD3	4.2406087873157e-137	3.25996	0.384	0.047	7.66786880922424e-133	S1	SMAD3
EXOC6B	7.13547409403331e-134	2.84216	0.462	0.074	1.2902364256831e-129	S1	EXOC6B
CFAP251	2.84344042300079e-133	2.98092	0.412	0.056	5.14150897287003e-129	S1	CFAP251
RBBP8	4.04735865659056e-129	3.04443	0.52	0.104	7.31843392284705e-125	S1	RBBP8
FERMT1	2.62025873946893e-128	2.91799	0.571	0.13	4.73795185270772e-124	S1	FERMT1
PLAU	1.28598867956258e-127	3.1161	0.467	0.081	2.32532473038506e-123	S1	PLAU
ITGAV	2.93773446846895e-127	3.25711	0.361	0.044	5.31201146588556e-123	S1	ITGAV
CAVIN1	7.97592211952497e-127	2.65403	0.485	0.086	1.44220623765251e-122	S1	CAVIN1
SLC7A5	1.62967330130081e-126	2.98177	0.47	0.082	2.94677526341213e-122	S1	SLC7A5
CDH3	2.06198717110468e-126	3.03273	0.407	0.059	3.72848520279148e-122	S1	CDH3
STON2	2.43196940393619e-125	3.77475	0.26	0.02	4.39748707619743e-121	S1	STON2
SDC1	6.55635462208234e-125	2.48607	0.72	0.238	1.18552004276493e-120	S1	SDC1
FGD6	8.92976375056013e-125	3.68867	0.263	0.021	1.61467988137628e-120	S1	FGD6
SERPINE1	9.41394349761828e-124	3.47045	0.369	0.048	1.70222926323934e-119	S1	SERPINE1
SEMA4B	2.56635148399033e-122	2.78427	0.444	0.074	4.64047675335132e-118	S1	SEMA4B
PDPN	1.26479974224407e-121	3.19401	0.449	0.08	2.28701089392572e-117	S1	PDPN
KIF13A	2.81598120307259e-121	3.07463	0.429	0.071	5.09185721139585e-117	S1	KIF13A
INHBA	3.56402025120458e-121	4.36049	0.26	0.021	6.44446141822812e-117	S1	INHBA
PPP1R14C	5.29817574937425e-120	3.29197	0.311	0.033	9.58016139001852e-116	S1	PPP1R14C
PTGFRN	1.80488636839506e-119	2.94194	0.386	0.056	3.26359553133194e-115	S1	PTGFRN
TNS4	3.819264625606e-119	2.13439	0.581	0.131	6.90599429602077e-115	S1	TNS4
CD44	1.905107355902e-118	2.21774	0.677	0.195	3.44481512094199e-114	S1	CD44
IL20RB	8.52729501501998e-118	3.11347	0.351	0.046	1.54190548461591e-113	S1	IL20RB
MIR205HG	1.20187642804378e-116	2.68036	0.689	0.237	2.17323295718876e-112	S1	MIR205HG
ITGB1	4.1242647617363e-116	2.50104	0.54	0.119	7.45749554217157e-112	S1	ITGB1
MAP7D1	4.9301963211799e-116	3.25522	0.313	0.036	8.9147809879575e-112	S1	MAP7D1
CDK6	1.0301645015301e-115	3.2532	0.386	0.059	1.86274345166672e-111	S1	CDK6
GJA1	5.17135749731355e-113	3.36942	0.288	0.03	9.35084862664237e-109	S1	GJA1
PKP3	8.04600400226654e-113	2.62927	0.485	0.099	1.45487844368984e-108	S1	PKP3
FOSL1	1.46767427825279e-111	3.30112	0.318	0.039	2.6538486299367e-107	S1	FOSL1
SLC16A3	1.09764906613875e-110	3.36093	0.29	0.032	1.98476904139208e-106	S1	SLC16A3
RTN4	4.55018610154877e-110	2.0649	0.669	0.199	8.22764650882048e-106	S1	RTN4
TNFRSF21	2.75310533132987e-109	3.10235	0.366	0.055	4.97816506011068e-105	S1	TNFRSF21
C16orf74	6.40167129442945e-109	3.17159	0.306	0.036	1.15755020345873e-104	S1	C16orf74
FSCN1	2.61420646429554e-108	1.95084	0.725	0.238	4.72700812873919e-104	S1	FSCN1
IGFBP6	5.10760700904095e-107	2.69674	0.53	0.126	9.23557499374784e-103	S1	IGFBP6
BCAM	4.09113302620212e-104	2.61881	0.417	0.075	7.39758673797868e-100	S1	BCAM
ADK	4.71749414822347e-104	2.36914	0.518	0.121	8.53017291881768e-100	S1	ADK
AOPEP	5.61528096510645e-104	2.52413	0.449	0.089	1.01535510411055e-99	S1	AOPEP
LTBP1	1.19077410007312e-103	3.15229	0.311	0.041	2.15315772775221e-99	S1	LTBP1
ECM1	7.65049119846873e-103	3.17877	0.308	0.04	1.38336181850712e-98	S1	ECM1
KRT5	1.64102952722966e-102	1.51178	0.975	0.541	2.96730959113666e-98	S1	KRT5
PHLDB2	5.15826108694369e-100	2.74858	0.399	0.072	9.32716769741158e-96	S1	PHLDB2
DSC3	6.3090575268014e-99	2.32803	0.528	0.131	1.14080378199623e-94	S1	DSC3
ENSG00000250920	1.33429610071911e-97	3.79424	0.27	0.032	2.41267420932029e-93	S1	ENSG00000250920
GRN	8.36331530732698e-97	2.03549	0.646	0.209	1.51225467387086e-92	S1	GRN
MDFI	1.83798205943368e-95	2.55391	0.369	0.063	3.32343915986798e-91	S1	MDFI
DSP	1.22064128850482e-94	1.65897	0.803	0.327	2.20716357787442e-90	S1	DSP
SFN	2.06346182631145e-93	1.25538	0.957	0.534	3.73115167433636e-89	S1	SFN
NHSL1	4.07243568488413e-93	3.08505	0.28	0.036	7.36377820540749e-89	S1	NHSL1
EIF3B	1.69109581824696e-92	2.5055	0.374	0.067	3.05783945855415e-88	S1	EIF3B
PPP1R14B	3.00707689220933e-92	1.95237	0.556	0.15	5.43739643649291e-88	S1	PPP1R14B
MET	6.69965310512162e-92	2.5056	0.389	0.074	1.21143127446809e-87	S1	MET
BST2	1.21091318201579e-91	1.95942	0.561	0.155	2.18957321572094e-87	S1	BST2
CAV1	8.57812439274707e-91	2.0435	0.669	0.24	1.55109645269652e-86	S1	CAV1
SLC38A2	9.13608219779886e-90	2.2937	0.528	0.145	1.65198638300599e-85	S1	SLC38A2
CAB39	1.30995174820898e-89	3.1663	0.27	0.035	2.36865475111147e-85	S1	CAB39
FST	1.54706648958116e-88	3.17701	0.338	0.06	2.79740562646066e-84	S1	FST
LIMA1	9.85110643469955e-88	2.14039	0.467	0.111	1.78127706552237e-83	S1	LIMA1
GJB2	2.27195558408268e-87	2.34195	0.558	0.174	4.10815008713831e-83	S1	GJB2
PTPRZ1	2.35847720664681e-87	2.6339	0.361	0.067	4.26459848505876e-83	S1	PTPRZ1
TIMP3	4.8966065196894e-87	2.9173	0.28	0.039	8.85404390890237e-83	S1	TIMP3
DST	5.99891258741991e-87	1.96958	0.755	0.321	1.08472337405727e-82	S1	DST
TRIO	9.59555318365485e-87	2.55861	0.356	0.065	1.73506792666847e-82	S1	TRIO
ATP2B4	1.04682628798844e-86	3.1948	0.255	0.032	1.8928712939407e-82	S1	ATP2B4
HOMER3	3.71001643944256e-86	2.8981	0.285	0.041	6.70845172580004e-82	S1	HOMER3
IL1R2	2.56183322602164e-83	1.65008	0.313	0.05	4.63230683929233e-79	S1	IL1R2
KRT17	1.48313440343971e-82	1.20911	0.886	0.423	2.68180362829968e-78	S1	KRT17
IGF1R	2.30944025589739e-82	2.30651	0.447	0.109	4.17592987071365e-78	S1	IGF1R
PRXL2A	4.17909577235861e-82	2.32843	0.412	0.093	7.55664097557884e-78	S1	PRXL2A
KTN1	1.98659665163382e-81	1.63007	0.745	0.321	3.59216406548428e-77	S1	KTN1
LY6K	5.95898585201352e-81	2.6832	0.306	0.051	1.07750382176109e-76	S1	LY6K
DIP2B	1.81121732262004e-80	2.50312	0.381	0.081	3.27504316276156e-76	S1	DIP2B
DKK3	2.19368368430181e-79	2.86012	0.26	0.037	3.96661883795454e-75	S1	DKK3
MACF1	1.60907434087775e-78	2.14579	0.497	0.142	2.90952822317514e-74	S1	MACF1
TMEM154	1.83892497593697e-78	3.10114	0.253	0.035	3.32514414148922e-74	S1	TMEM154
KYNU	1.10543840545012e-77	2.81219	0.263	0.039	1.9988537247349e-73	S1	KYNU
NPLOC4	6.51783150332295e-77	2.95215	0.25	0.035	1.17855429243086e-72	S1	NPLOC4
RAC1	7.13506651731234e-77	1.33676	0.793	0.361	1.29016272766042e-72	S1	RAC1
FAT2	2.54848277903062e-76	2.78177	0.301	0.052	4.60816656104317e-72	S1	FAT2
JUP	4.82672718597332e-76	1.52612	0.717	0.29	8.72768809767695e-72	S1	JUP
MAP4K4	5.12463063841798e-76	2.86239	0.29	0.05	9.26635712038738e-72	S1	MAP4K4
GJB6	6.36011579752112e-76	2.45465	0.447	0.122	1.15003613850777e-71	S1	GJB6
IGFBP3	2.223444022556e-75	3.06402	0.283	0.047	4.02043148158576e-71	S1	IGFBP3
PVT1	9.10608027342169e-75	2.70671	0.313	0.059	1.64656143504011e-70	S1	PVT1
CUX1	2.29683700648504e-74	2.04842	0.53	0.17	4.15314067512624e-70	S1	CUX1
KRT6A	1.52139108313159e-72	1.01584	0.972	0.599	2.75097935651853e-68	S1	KRT6A
MMP1	2.36673574263462e-72	2.627	0.457	0.134	4.27953156983192e-68	S1	MMP1
TYMP	5.00281601123918e-72	1.89664	0.606	0.23	9.04609191152268e-68	S1	TYMP
FLNB	2.05491739832135e-71	2.54005	0.346	0.074	3.71570163964467e-67	S1	FLNB
FHL2	1.87998055034814e-70	2.10385	0.407	0.102	3.3993808311395e-66	S1	FHL2
CALML3	5.15892989788894e-70	1.37645	0.629	0.228	9.32837704136279e-66	S1	CALML3
CAMSAP2	6.39384663432217e-70	2.7881	0.258	0.042	1.15613534841814e-65	S1	CAMSAP2
TANC2	1.042431254691e-69	2.40179	0.356	0.081	1.88492419473227e-65	S1	TANC2
MKI67	1.38981621868627e-69	2.81589	0.278	0.049	2.51306568662852e-65	S1	MKI67
SLC16A1	4.14710584221438e-69	2.68414	0.25	0.039	7.49879678389205e-65	S1	SLC16A1
PTHLH	6.62118303370493e-69	2.39609	0.361	0.083	1.19724231615453e-64	S1	PTHLH
TP53AIP1	5.20472541040833e-68	2.72404	0.255	0.042	9.41118448710035e-64	S1	TP53AIP1
KRT14	1.10029084129011e-67	1.24591	0.886	0.496	1.98954589922077e-63	S1	KRT14
VPS13B	1.88493212820392e-67	2.61703	0.26	0.044	3.40833427421833e-63	S1	VPS13B
CXCL14	5.74738162043168e-67	1.23621	0.76	0.344	1.03924154460646e-62	S1	CXCL14
S100A2	9.21598669424191e-67	1.12978	0.97	0.61	1.66643471405282e-62	S1	S100A2
AHNAK	1.51982349946467e-66	1.89499	0.46	0.134	2.74814485173202e-62	S1	AHNAK
ETS2	2.92444651181054e-66	2.52938	0.313	0.066	5.28798418265582e-62	S1	ETS2
SLC3A2	3.82743923628963e-66	1.85677	0.528	0.179	6.92077562705891e-62	S1	SLC3A2
FBLIM1	6.5516063432503e-66	2.55235	0.265	0.046	1.18466145898652e-61	S1	FBLIM1
PTK2	2.53510182466031e-65	2.0986	0.417	0.114	4.58397111935077e-61	S1	PTK2
RND3	3.54368346733696e-65	2.07839	0.407	0.11	6.4076884456387e-61	S1	RND3
ACTN1	2.7237147263659e-64	1.90684	0.437	0.125	4.92502096821483e-60	S1	ACTN1
HSPA5	1.92345951508715e-63	2.21504	0.452	0.14	3.47799949518058e-59	S1	HSPA5
CMIP	2.26507332155616e-63	2.44923	0.28	0.054	4.09570558003785e-59	S1	CMIP
PLEK2	2.67263858881573e-63	2.39815	0.29	0.058	4.8326650962966e-59	S1	PLEK2
GJB3	2.99778484481579e-63	2.19146	0.343	0.08	5.42059455639592e-59	S1	GJB3
MYH9	4.75194210452755e-63	1.91672	0.465	0.142	8.59246171340671e-59	S1	MYH9
ITGA2	8.33050525457114e-63	2.57569	0.303	0.064	1.50632196013155e-58	S1	ITGA2
TNFRSF12A	2.46127445448368e-62	1.81417	0.533	0.192	4.4504764685974e-58	S1	TNFRSF12A
FRMD4B	5.64251715410488e-62	2.46944	0.295	0.062	1.02027995180525e-57	S1	FRMD4B
LMNA	6.73209179168104e-62	1.26232	0.742	0.353	1.21729683777177e-57	S1	LMNA
NRIP1	1.56734059268542e-61	2.71731	0.278	0.056	2.83406525969377e-57	S1	NRIP1
UBE3C	5.17901920986863e-61	2.40975	0.265	0.05	9.36470253528447e-57	S1	UBE3C
PKP1	2.11822852652187e-60	1.52008	0.566	0.204	3.83018082165685e-56	S1	PKP1
IMPA2	3.40771463314435e-60	1.8776	0.389	0.104	6.16182959965162e-56	S1	IMPA2
KAZN	1.2723459031947e-59	2.58899	0.333	0.083	2.30065586215666e-55	S1	KAZN
HSPH1	1.61834264624449e-58	2.12727	0.341	0.084	2.92628717293929e-54	S1	HSPH1
RHOD	1.88886442821248e-58	1.74752	0.487	0.167	3.4154446590938e-54	S1	RHOD
MT1E	3.96221861576321e-58	1.7856	0.568	0.233	7.16448370102304e-54	S1	MT1E
ENSG00000290032	1.93359964465487e-57	3.09337	0.301	0.071	3.49633487746493e-53	S1	ENSG00000290032
ARPC1B	7.41744138253561e-57	1.73989	0.497	0.18	1.34122175079009e-52	S1	ARPC1B
PKM	8.59263656999999e-57	0.974312	0.917	0.593	1.5537205445874e-52	S1	PKM
DLG1	2.92506349943939e-56	1.94604	0.396	0.117	5.28909981968631e-52	S1	DLG1
ENSG00000289901	4.72606845690417e-56	2.44744	0.444	0.155	8.54567698377413e-52	S1	ENSG00000289901
CTSD	1.43362227825355e-55	1.64454	0.503	0.183	2.59227580353808e-51	S1	CTSD
NFE2L1	1.71020910389654e-55	2.13008	0.306	0.071	3.09240010166573e-51	S1	NFE2L1
FGFBP1	3.71386720693357e-55	1.99373	0.462	0.162	6.71541468357728e-51	S1	FGFBP1
YWHAZ	4.23000267276107e-55	1.12727	0.783	0.406	7.64869083288657e-51	S1	YWHAZ
IFI27	1.3745758547151e-54	1.25077	0.793	0.458	2.48550806049584e-50	S1	IFI27
SERPINH1	1.87437587410014e-54	2.21323	0.273	0.058	3.38924645554787e-50	S1	SERPINH1
F3	2.37041458441652e-54	2.60752	0.343	0.097	4.28618365154196e-50	S1	F3
NRP2	7.12081472875575e-54	2.41077	0.268	0.057	1.28758571925361e-49	S1	NRP2
UBE2H	8.21764318285046e-54	1.87319	0.391	0.117	1.48591424032302e-49	S1	UBE2H
MSN	9.82369847991352e-54	2.0854	0.326	0.083	1.77632115913796e-49	S1	MSN
GNB1	1.07220804707661e-53	1.86154	0.364	0.101	1.93876659072393e-49	S1	GNB1
MTDH	1.91761717550155e-53	1.47627	0.598	0.259	3.46743537674191e-49	S1	MTDH
PHLDA1	2.58768187305262e-53	1.79461	0.394	0.119	4.67904636285375e-49	S1	PHLDA1
AREG	4.15680261877673e-53	1.96968	0.558	0.252	7.51633049527208e-49	S1	AREG
CKAP4	1.55989781434806e-52	1.82423	0.379	0.11	2.82060722790417e-48	S1	CKAP4
PLS3	3.25260184395897e-52	1.63261	0.462	0.159	5.8813546542466e-48	S1	PLS3
ARPC2	1.3367697539521e-51	1.23142	0.619	0.264	2.41714706909619e-47	S1	ARPC2
WDFY2	1.66674951026195e-51	2.40066	0.253	0.054	3.01381646445566e-47	S1	WDFY2
ACTN4	4.14069949376299e-51	1.50853	0.535	0.212	7.48721282462224e-47	S1	ACTN4
UPP1	4.58335585475922e-51	2.03984	0.364	0.108	8.28762405657561e-47	S1	UPP1
UBA6	6.76537753850641e-51	2.45132	0.265	0.06	1.22331556651273e-46	S1	UBA6
ATP1B3	5.87264636355633e-50	1.19621	0.712	0.363	1.06189191545826e-45	S1	ATP1B3
DOCK1	1.45818010822937e-49	2.16006	0.29	0.072	2.63668127170035e-45	S1	DOCK1
GOLIM4	1.5348327363045e-49	2.09342	0.318	0.086	2.7752845537858e-45	S1	GOLIM4
TUBA1C	3.84493410265366e-49	1.28529	0.631	0.282	6.95240984441835e-45	S1	TUBA1C
MARK3	4.42922861137762e-49	2.14055	0.268	0.062	8.00893117509302e-45	S1	MARK3
SMURF1	5.50263329353118e-49	2.19465	0.25	0.054	9.94986152136308e-45	S1	SMURF1
CAV2	6.22397771596955e-49	1.42167	0.568	0.245	1.12541965060161e-44	S1	CAV2
TRIM29	8.65824573495259e-49	1.44055	0.482	0.173	1.56558399379413e-44	S1	TRIM29
RNF213	1.29743340592383e-48	2.14726	0.285	0.07	2.34601908459147e-44	S1	RNF213
PDLIM5	2.15712854342609e-48	1.7726	0.394	0.127	3.90051983222306e-44	S1	PDLIM5
PTPRK	1.00402637226228e-47	1.76252	0.447	0.163	1.81548048632465e-43	S1	PTPRK
PRKDC	2.41080466731137e-47	1.89197	0.381	0.121	4.35921699943243e-43	S1	PRKDC
LAD1	7.52673220411187e-47	1.41527	0.475	0.174	1.36098371714751e-42	S1	LAD1
H2AZ2	8.46486853269729e-47	1.86032	0.321	0.089	1.53061752808232e-42	S1	H2AZ2
GSK3B	8.88642972810027e-47	2.09823	0.29	0.075	1.60684422343509e-42	S1	GSK3B
BLCAP	2.97141863896909e-46	1.80059	0.326	0.092	5.37291918298392e-42	S1	BLCAP
SEPTIN9	3.34809358383058e-46	2.07253	0.303	0.082	6.05402281828246e-42	S1	SEPTIN9
BAIAP2	1.42227341709398e-45	1.83929	0.366	0.118	2.57175479278933e-41	S1	BAIAP2
IGFBP2	2.53469846975233e-45	2.27851	0.331	0.099	4.58324177300616e-41	S1	IGFBP2
STK3	3.60446418285835e-45	2.1315	0.255	0.06	6.51759213544447e-41	S1	STK3
TNNT1	5.16074462629237e-45	1.70705	0.407	0.141	9.33165843326187e-41	S1	TNNT1
PTBP3	7.52397151260329e-45	2.03869	0.275	0.07	1.36048452890893e-40	S1	PTBP3
ARPC1A	2.78829364686807e-44	1.37686	0.457	0.168	5.04179257226684e-40	S1	ARPC1A
TOP2A	4.42310293887839e-44	2.45408	0.255	0.063	7.9978547340799e-40	S1	TOP2A
CLTB	6.84831644502666e-44	1.50106	0.462	0.179	1.23831257958972e-39	S1	CLTB
CD47	2.32335360885505e-43	1.50915	0.442	0.164	4.20108799553171e-39	S1	CD47
MT2A	2.96280417259978e-43	1.55939	0.778	0.528	5.35734250489492e-39	S1	MT2A
HRAS	1.61299661927697e-42	1.93518	0.27	0.07	2.91662048697662e-38	S1	HRAS
MIB2	1.62326963823158e-42	1.87708	0.298	0.084	2.93519615985034e-38	S1	MIB2
ARHGDIA	1.66465757378586e-42	1.70119	0.364	0.12	3.01003382491959e-38	S1	ARHGDIA
ZFAND3	3.80328198148255e-42	1.69137	0.348	0.111	6.87709447891674e-38	S1	ZFAND3
EHBP1	1.06998221907483e-41	2.1594	0.278	0.076	1.93474184853111e-37	S1	EHBP1
LGALS3BP	1.62429354979135e-41	1.43514	0.482	0.2	2.93704759673272e-37	S1	LGALS3BP
HDGF	1.69741556473848e-41	1.63064	0.356	0.115	3.06926682416013e-37	S1	HDGF
NF1	2.1402978550623e-41	1.88938	0.28	0.076	3.87008658152366e-37	S1	NF1
XPR1	2.93881979795885e-41	2.3055	0.258	0.067	5.3139739586692e-37	S1	XPR1
IFI27L2	5.42365643281403e-41	1.32807	0.422	0.151	9.80705556181433e-37	S1	IFI27L2
STK17A	8.91606852519904e-41	1.64542	0.316	0.094	1.61220351072649e-36	S1	STK17A
PAWR	3.0896431566356e-40	1.82572	0.311	0.094	5.5866927558285e-36	S1	PAWR
SRPK2	3.16971666877108e-40	1.49779	0.434	0.168	5.73148168047187e-36	S1	SRPK2
YAP1	1.16994601537302e-39	1.94516	0.258	0.068	2.11549638499749e-35	S1	YAP1
SERPINB5	1.29696197014585e-39	1.26982	0.467	0.185	2.34516663441773e-35	S1	SERPINB5
JPT1	1.06503292522644e-38	1.1091	0.626	0.314	1.92579253539445e-34	S1	JPT1
MBNL1	1.36748061295049e-38	1.80533	0.318	0.101	2.47267844433707e-34	S1	MBNL1
NAA10	3.31733470241803e-38	1.48349	0.341	0.111	5.99840460891228e-34	S1	NAA10
ISG15	6.43184412344804e-38	1.85079	0.48	0.215	1.16300605440187e-33	S1	ISG15
DAAM1	1.07612560490938e-37	1.76922	0.28	0.082	1.94585031879715e-33	S1	DAAM1
TRIP6	1.3820519025881e-37	1.83308	0.27	0.077	2.49902625025981e-33	S1	TRIP6
CENPF	4.65384324427128e-37	2.22519	0.268	0.079	8.41507935429134e-33	S1	CENPF
HLA-A	7.84393167304033e-37	1.06116	0.727	0.42	1.41833972511915e-32	S1	HLA-A
LGALS1	1.20056857147374e-36	1.1034	0.606	0.305	2.17086809093881e-32	S1	LGALS1
AGTRAP	1.65373952342651e-36	1.69375	0.303	0.096	2.99029180625981e-32	S1	AGTRAP
LGALS7	2.64906189615654e-36	1.21938	0.364	0.129	4.79003372063026e-32	S1	LGALS7
LRRFIP1	4.086514072388e-36	1.76987	0.308	0.1	7.38923474569198e-32	S1	LRRFIP1
APLP2	5.07010988325407e-36	1.49008	0.386	0.146	9.16777269090001e-32	S1	APLP2
SMC4	5.39929976963743e-36	1.84992	0.338	0.121	9.7630138434584e-32	S1	SMC4
C19orf33	1.1452038894849e-35	1.1272	0.583	0.303	2.07075767296659e-31	S1	C19orf33
TXNRD1	1.30635917972736e-35	2.15926	0.285	0.09	2.36215866878301e-31	S1	TXNRD1
SYNE2	2.17670199354424e-35	1.49488	0.427	0.177	3.9359125447267e-31	S1	SYNE2
KRT16	3.11183581557268e-35	0.279496	0.601	0.304	5.62682152171852e-31	S1	KRT16
NUCKS1	3.35304485018665e-35	1.16122	0.596	0.309	6.0629756981075e-31	S1	NUCKS1
EMP3	6.43001537726686e-35	1.71908	0.263	0.076	1.16267538051739e-30	S1	EMP3
BCAP31	1.69362092547404e-34	0.99328	0.624	0.33	3.06240535744216e-30	S1	BCAP31
PRRC2C	2.58309639451686e-34	1.51529	0.351	0.128	4.67075490056539e-30	S1	PRRC2C
PYGL	3.67380486923117e-34	1.8697	0.258	0.076	6.6429739645438e-30	S1	PYGL
EIF4G1	4.62458711438925e-34	1.28895	0.429	0.176	8.36217842023865e-30	S1	EIF4G1
RAP2B	5.57329014166108e-34	1.5608	0.328	0.114	1.00776232341516e-29	S1	RAP2B
ODC1	1.69604216550699e-33	1.63059	0.427	0.189	3.06678344366973e-29	S1	ODC1
CMSS1	1.73339132094102e-33	1.61315	0.326	0.115	3.13431818652555e-29	S1	CMSS1
TUBA4A	2.66835604229932e-33	1.29465	0.374	0.141	4.82492139568562e-29	S1	TUBA4A
MYO1E	2.82052808877265e-33	1.64518	0.285	0.092	5.1000788901187e-29	S1	MYO1E
SET	4.1612618877368e-33	1.16093	0.588	0.313	7.52439374540568e-29	S1	SET
KLF5	4.88007945295428e-33	1.23971	0.505	0.24	8.82415966683192e-29	S1	KLF5
KPNB1	5.4588551321972e-33	1.54445	0.333	0.12	9.87070185003898e-29	S1	KPNB1
HNRNPD	1.24670709599142e-32	1.4376	0.333	0.119	2.25429577097169e-28	S1	HNRNPD
HSP90AA1	1.33914872025012e-32	0.80565	0.806	0.569	2.42144871595626e-28	S1	HSP90AA1
BSG	2.11154996953254e-32	1.1297	0.538	0.267	3.81810465490875e-28	S1	BSG
SIK3	2.57088219335269e-32	1.82454	0.255	0.078	4.64866918202033e-28	S1	SIK3
TAP1	6.25228637240123e-32	1.84492	0.258	0.08	1.13053842185759e-27	S1	TAP1
TUBB6	6.56255510802554e-32	1.5414	0.29	0.096	1.18664121463318e-27	S1	TUBB6
DDX21	7.83216779782664e-32	1.5001	0.333	0.122	1.41621258120301e-27	S1	DDX21
MAST4	1.83340706343649e-31	1.72674	0.285	0.096	3.31516665210586e-27	S1	MAST4
MRPL12	2.45546469691157e-31	1.58188	0.283	0.093	4.4399712649555e-27	S1	MRPL12
HSPB1	4.40647785565826e-31	0.625715	0.922	0.627	7.96779325860126e-27	S1	HSPB1
STK24	5.76857547824254e-31	1.68531	0.263	0.083	1.04307381797582e-26	S1	STK24
ENO1	6.48609168898632e-31	0.70365	0.851	0.579	1.17281509920251e-26	S1	ENO1
ID1	1.47116836738116e-30	1.26624	0.369	0.147	2.66016664189862e-26	S1	ID1
NCKAP1	2.22467518223487e-30	1.79383	0.25	0.078	4.02265766451709e-26	S1	NCKAP1
PMEPA1	5.5803094036152e-30	1.90487	0.268	0.09	1.0090315463617e-25	S1	PMEPA1
SRM	6.52411502241776e-30	1.49054	0.28	0.094	1.17969047835358e-25	S1	SRM
LYPD3	1.12681859538789e-29	1.00185	0.323	0.116	2.03751338418039e-25	S1	LYPD3
HIF1A	1.26573543944919e-29	1.78399	0.253	0.081	2.28870282161203e-25	S1	HIF1A
PATJ	2.44617387536619e-29	1.25449	0.402	0.174	4.42317160143715e-25	S1	PATJ
SDC4	3.81877818999841e-29	1.39836	0.424	0.196	6.90511472315512e-25	S1	SDC4
KRT6B	4.75909531620802e-29	0.310264	0.53	0.279	8.60539615076735e-25	S1	KRT6B
S100A9	4.97471402139512e-29	0.293866	0.598	0.328	8.99527789348665e-25	S1	S100A9
FNDC3B	8.68194612775738e-29	1.31887	0.396	0.173	1.56986949882109e-24	S1	FNDC3B
CALR	3.389381539752e-28	0.972674	0.639	0.396	6.12867970017956e-24	S1	CALR
PSMD3	4.29181061905049e-28	1.40421	0.316	0.119	7.7604519613671e-24	S1	PSMD3
SNRPB	5.16085877988053e-28	0.990793	0.606	0.351	9.33186484577997e-24	S1	SNRPB
RAB7A	1.11926260811825e-27	1.14388	0.53	0.28	2.02385064799942e-23	S1	RAB7A
LSR	1.18034172321101e-27	1.26535	0.399	0.177	2.13429390391015e-23	S1	LSR
RABGAP1L	1.2924048907946e-27	1.52158	0.255	0.085	2.33692652353479e-23	S1	RABGAP1L
MORF4L2	3.82166250712197e-27	1.21284	0.379	0.162	6.91033014537795e-23	S1	MORF4L2
EXOC4	4.16349115904956e-27	1.41548	0.303	0.115	7.52842471379342e-23	S1	EXOC4
H3-3B	6.90578418863398e-27	0.841647	0.649	0.39	1.2487038969888e-22	S1	H3-3B
CAPN1	1.12736589607549e-26	1.35271	0.316	0.122	2.0385030132837e-22	S1	CAPN1
MED13L	1.78587565253993e-26	1.39395	0.275	0.099	3.22922035492271e-22	S1	MED13L
PDLIM1	3.44712170898833e-26	0.860917	0.593	0.332	6.23308547419271e-22	S1	PDLIM1
TAPBP	9.49598095724018e-26	1.37297	0.316	0.126	1.71706327668817e-21	S1	TAPBP
VMP1	1.43557238325002e-25	1.4126	0.321	0.131	2.59580198339269e-21	S1	VMP1
MAPK6	2.68031168234609e-25	1.52785	0.263	0.095	4.84653958401821e-21	S1	MAPK6
PHF14	4.34961011025893e-25	1.5111	0.253	0.089	7.8649650013702e-21	S1	PHF14
TUBA1B	5.1225883315618e-25	0.828015	0.619	0.363	9.26266422113005e-21	S1	TUBA1B
LINC00511	6.51014167583708e-25	1.45791	0.371	0.173	1.17716381782486e-20	S1	LINC00511
NOP56	1.29006180638842e-24	1.46747	0.268	0.099	2.33268975831154e-20	S1	NOP56
NME1	1.97188798980716e-24	1.07832	0.389	0.175	3.56556786316931e-20	S1	NME1
BIRC5	2.18130031022027e-24	1.48087	0.29	0.115	3.94422722094029e-20	S1	BIRC5
STAT1	2.22665627110553e-24	1.61432	0.288	0.113	4.02623986941302e-20	S1	STAT1
CSNK1A1	2.57260727109468e-24	0.922023	0.487	0.247	4.6517884675934e-20	S1	CSNK1A1
RSRC1	4.12028825937003e-24	1.38869	0.275	0.104	7.45030523059288e-20	S1	RSRC1
PDIA4	4.74476271554953e-24	1.12368	0.364	0.16	8.57947994225666e-20	S1	PDIA4
CTTN	7.04128093352676e-24	1.21357	0.351	0.153	1.27320441840031e-19	S1	CTTN
NEAT1	9.06868583578254e-24	0.683619	0.745	0.452	1.6397997728262e-19	S1	NEAT1
USP34	9.20718297789875e-24	1.54739	0.263	0.098	1.66484282606365e-19	S1	USP34
LY6E	1.22178023957865e-23	0.793823	0.758	0.558	2.20922302920611e-19	S1	LY6E
IRF6	1.39030600934311e-23	1.53386	0.268	0.102	2.51395132609421e-19	S1	IRF6
PHB1	2.05534388218667e-23	1.22924	0.278	0.106	3.71647280776994e-19	S1	PHB1
MT-ND5	2.18141054926654e-23	0.84976	0.745	0.502	3.94442655518376e-19	S1	MT-ND5
TUBB4B	2.99481985243924e-23	1.12674	0.5	0.283	5.41523325718063e-19	S1	TUBB4B
KRT15	4.77190910992438e-23	2.04434	0.384	0.201	8.62856605256526e-19	S1	KRT15
RAB5C	5.39913994605833e-23	1.32648	0.268	0.102	9.76272485046267e-19	S1	RAB5C
YWHAG	6.01599007836438e-23	1.28419	0.311	0.13	1.08781132596985e-18	S1	YWHAG
PLP2	8.0413922334109e-23	0.67629	0.652	0.383	1.45404454364536e-18	S1	PLP2
HNRNPA2B1	9.64118230857872e-23	0.71371	0.664	0.412	1.7433185850372e-18	S1	HNRNPA2B1
STAG1	1.03657095194887e-22	1.35698	0.275	0.108	1.87432759531395e-18	S1	STAG1
H2AZ1	1.39579901586059e-22	1.05868	0.424	0.214	2.52388378047912e-18	S1	H2AZ1
SND1	2.63779104747803e-22	1.38131	0.285	0.117	4.76965377204978e-18	S1	SND1
CA12	2.86075430825626e-22	0.956111	0.424	0.206	5.17281594018896e-18	S1	CA12
PSMD2	5.20961818490242e-22	0.931027	0.475	0.253	9.42003160194056e-18	S1	PSMD2
MT-ND6	9.71127441588933e-22	1.35398	0.275	0.111	1.75599263988111e-17	S1	MT-ND6
HSP90B1	9.91000565508157e-22	0.830805	0.626	0.408	1.79192722255185e-17	S1	HSP90B1
TMBIM6	1.31824702523634e-21	0.752475	0.641	0.397	2.38365427103234e-17	S1	TMBIM6
TCEAL9	1.82653537483841e-21	1.23453	0.301	0.127	3.30274126478281e-17	S1	TCEAL9
IFI16	1.93139174572035e-21	1.2884	0.293	0.122	3.49234255461153e-17	S1	IFI16
PABPN1	4.68643892283137e-21	1.37336	0.253	0.098	8.47401886026368e-17	S1	PABPN1
LPP	5.45475417427816e-21	1.03443	0.391	0.194	9.86328649792977e-17	S1	LPP
PHLDA2	5.48276103607206e-21	1.03973	0.419	0.219	9.91392850542551e-17	S1	PHLDA2
MAGEA4	6.57581295462131e-21	1.1328	0.402	0.206	1.18903849845462e-16	S1	MAGEA4
TPM3	1.35306106841821e-20	0.954792	0.407	0.201	2.44660502391381e-16	S1	TPM3
DRAP1	1.51087688789632e-20	1.1638	0.394	0.206	2.73196758869413e-16	S1	DRAP1
HNRNPM	2.6116083943831e-20	1.17938	0.328	0.151	4.72231029872352e-16	S1	HNRNPM
RAB2A	5.08194320360743e-20	0.878703	0.442	0.232	9.18916970076295e-16	S1	RAB2A
XRN2	9.26456637104722e-20	1.21503	0.278	0.117	1.67521889121276e-15	S1	XRN2
SON	1.38621350995775e-19	1.20082	0.303	0.136	2.50655126870561e-15	S1	SON
EIF3A	1.58820464754978e-19	1.25405	0.275	0.117	2.87179164369952e-15	S1	EIF3A
ATP2A2	1.74831578553933e-19	1.04061	0.318	0.144	3.16130460341221e-15	S1	ATP2A2
YWHAQ	1.99482082615576e-19	0.568771	0.667	0.42	3.60703501785484e-15	S1	YWHAQ
S100A10	2.11814351885629e-19	0.471445	0.947	0.702	3.83002711079594e-15	S1	S100A10
VSNL1	2.36121379286115e-19	1.30745	0.258	0.106	4.26954678025153e-15	S1	VSNL1
IMPDH1	3.64464024202518e-19	1.25708	0.268	0.113	6.59023848562993e-15	S1	IMPDH1
PSMB7	4.247531757368e-19	0.951084	0.424	0.231	7.68038692367281e-15	S1	PSMB7
DNAJB6	4.39634270033445e-19	1.04736	0.369	0.184	7.94946687074475e-15	S1	DNAJB6
ARPC5L	6.28079679507172e-19	1.02558	0.402	0.215	1.13569367648487e-14	S1	ARPC5L
TPM4	6.36336518215005e-19	0.649054	0.558	0.32	1.15062369223637e-14	S1	TPM4
TMED9	9.43427362802618e-19	1.02204	0.396	0.209	1.70590535741969e-14	S1	TMED9
EIF4G2	2.10416243285973e-18	0.878027	0.419	0.224	3.80474651109697e-14	S1	EIF4G2
TBL1XR1	2.23552551499417e-18	1.23669	0.283	0.126	4.04227723621246e-14	S1	TBL1XR1
TK1	3.22221177133856e-18	1.31069	0.263	0.114	5.82640332493438e-14	S1	TK1
UBE2S	3.49515855617547e-18	1.02899	0.361	0.179	6.31994570127649e-14	S1	UBE2S
CENPW	4.38301595861452e-18	1.10683	0.341	0.169	7.92536945636677e-14	S1	CENPW
SERINC2	7.15033644708062e-18	0.98426	0.394	0.21	1.29292383636112e-13	S1	SERINC2
HSPA1A	8.936005232307e-18	1.17712	0.472	0.282	1.61580846610575e-13	S1	HSPA1A
U2AF1	9.11844722645544e-18	1.0852	0.265	0.114	1.64879762748767e-13	S1	U2AF1
ITPA	9.83984094934864e-18	1.16867	0.273	0.12	1.77924004046122e-13	S1	ITPA
IMMP2L	1.27748992920114e-17	1.36501	0.258	0.114	2.30995728998149e-13	S1	IMMP2L
ATP5MJ	1.50584571648743e-17	0.677602	0.409	0.208	2.72287022455256e-13	S1	ATP5MJ
PSMA2	1.53922450571323e-17	0.847255	0.348	0.169	2.78322575123067e-13	S1	PSMA2
HNRNPC	2.78838954053794e-17	0.74206	0.449	0.248	5.04196596720071e-13	S1	HNRNPC
MICOS10	2.90648646754945e-17	0.910263	0.328	0.157	5.25550883062291e-13	S1	MICOS10
SYNCRIP	2.9576916008673e-17	1.11407	0.288	0.132	5.34809795268825e-13	S1	SYNCRIP
CTNNA1	6.04613348772835e-17	1.14897	0.285	0.133	1.09326185725104e-12	S1	CTNNA1
EIF5	7.04924646492547e-17	0.861878	0.402	0.217	1.27464474578782e-12	S1	EIF5
RBCK1	7.29523361579395e-17	1.03459	0.311	0.149	1.31912414240786e-12	S1	RBCK1
PSMB2	8.27930663820172e-17	0.845118	0.432	0.243	1.49706422631964e-12	S1	PSMB2
BZW1	1.22454576207452e-16	1.01724	0.316	0.153	2.21422364698315e-12	S1	BZW1
PERP	1.70916178214935e-16	0.398418	0.952	0.82	3.09050633448246e-12	S1	PERP
HMGB2	1.90900662559953e-16	1.25009	0.29	0.141	3.45186578040906e-12	S1	HMGB2
PSAP	2.32685883031492e-16	0.996794	0.384	0.208	4.20742613697544e-12	S1	PSAP
FXYD5	3.03351424485963e-16	1.06981	0.28	0.13	5.48520045755517e-12	S1	FXYD5
RAD21	3.39178997125477e-16	1.11517	0.285	0.135	6.13303462602287e-12	S1	RAD21
PARD3	3.73838454803094e-16	1.1602	0.308	0.155	6.75974693974954e-12	S1	PARD3
SFPQ	1.34873539072783e-15	1.04641	0.28	0.132	2.43878333351406e-11	S1	SFPQ
APP	1.66278941453098e-15	0.818634	0.472	0.288	3.00665581935491e-11	S1	APP
SEC61A1	1.780327110001e-15	1.14589	0.265	0.123	3.21918748030381e-11	S1	SEC61A1
RALA	1.93436029278828e-15	0.963842	0.351	0.189	3.49771028141976e-11	S1	RALA
TMEM54	6.20318526134601e-15	1.02988	0.265	0.124	1.12165995895659e-10	S1	TMEM54
AGPAT2	8.75057822445601e-15	1.00084	0.293	0.145	1.58227955454614e-10	S1	AGPAT2
PAK2	8.97933807320088e-15	0.816818	0.366	0.197	1.62364391039618e-10	S1	PAK2
WASF2	1.0780598145675e-14	0.820405	0.389	0.216	1.94934775670095e-10	S1	WASF2
ZDHHC12	1.21498207987113e-14	0.973651	0.295	0.147	2.19693059682297e-10	S1	ZDHHC12
IFI6	1.26132236677106e-14	1.07059	0.343	0.188	2.28072310359542e-10	S1	IFI6
PYCARD	1.95090319635595e-14	0.58712	0.5	0.302	3.52762315965082e-10	S1	PYCARD
LGALS7B	2.36028532328071e-14	0.368557	0.432	0.248	4.26786792155619e-10	S1	LGALS7B
SERBP1	2.48813032576559e-14	0.642664	0.52	0.332	4.49903725504934e-10	S1	SERBP1
IFITM3	5.25353147357518e-14	0.286499	0.808	0.578	9.49943561051864e-10	S1	IFITM3
PGAM1	7.62753726794301e-14	0.585554	0.51	0.317	1.37921128878945e-09	S1	PGAM1
RHOC	7.67509957455774e-14	0.804932	0.301	0.152	1.38781150507153e-09	S1	RHOC
HLA-B	8.94034829556113e-14	0.736928	0.689	0.541	1.61659377880336e-09	S1	HLA-B
NQO1	1.08340827345183e-13	0.805497	0.321	0.168	1.95901884005559e-09	S1	NQO1
SVIL	1.5695380288936e-13	0.984916	0.28	0.143	2.83803866384541e-09	S1	SVIL
PTTG1	2.08305618341575e-13	0.916272	0.389	0.231	3.76658219085235e-09	S1	PTTG1
HLA-C	2.17979433946453e-13	0.582532	0.652	0.462	3.94150412461977e-09	S1	HLA-C
HNRNPH1	2.25639338207486e-13	0.944969	0.318	0.172	4.08001051346776e-09	S1	HNRNPH1
CANX	3.44321435616748e-13	0.896106	0.356	0.202	6.22602019882203e-09	S1	CANX
DDR1	4.4022300831361e-13	1.11416	0.326	0.183	7.9601124363267e-09	S1	DDR1
NDUFA13	5.37232548762865e-13	0.517253	0.455	0.265	9.71423894673013e-09	S1	NDUFA13
PTMS	7.43579833832244e-13	0.73286	0.47	0.304	1.34454105553546e-08	S1	PTMS
HNRNPU	8.51812768011258e-13	0.781929	0.351	0.196	1.54024784711796e-08	S1	HNRNPU
CD151	8.65534290102976e-13	0.760248	0.427	0.264	1.5650591033642e-08	S1	CD151
CCND1	1.03393095566269e-12	0.694129	0.328	0.177	1.86955395402928e-08	S1	CCND1
IQGAP1	1.07843166880642e-12	1.11553	0.253	0.126	1.95002014353578e-08	S1	IQGAP1
UBC	1.15925529596833e-12	0.429017	0.753	0.583	2.09616542616994e-08	S1	UBC
EI24	1.22364711356059e-12	0.920585	0.301	0.16	2.21259871074026e-08	S1	EI24
PITX1	1.81684681833383e-12	0.889994	0.359	0.213	3.28522241691124e-08	S1	PITX1
GLRX3	1.88030745161812e-12	0.802503	0.313	0.168	3.39997193401588e-08	S1	GLRX3
NDUFC2	2.35868514898939e-12	0.809422	0.321	0.175	4.26497448640261e-08	S1	NDUFC2
GNB2	2.69521632490888e-12	0.722914	0.402	0.243	4.87349015870023e-08	S1	GNB2
MT-ND4	3.06467259727374e-12	0.410188	0.939	0.796	5.54154099039037e-08	S1	MT-ND4
RAB10	3.31776754395848e-12	0.842591	0.356	0.206	5.99918727298573e-08	S1	RAB10
PA2G4	4.06731912053612e-12	0.575465	0.414	0.244	7.35452643375341e-08	S1	PA2G4
HNRNPAB	4.08072617840307e-12	0.954286	0.263	0.135	7.37876907578844e-08	S1	HNRNPAB
C7orf50	4.56687591513037e-12	0.926346	0.263	0.134	8.25782502973873e-08	S1	C7orf50
C12orf75	4.58986981666528e-12	1.00403	0.437	0.285	8.29940260249417e-08	S1	C12orf75
NEDD8	4.9054708797806e-12	0.618297	0.477	0.306	8.87007244481927e-08	S1	NEDD8
XRCC6	6.33958722906689e-12	0.708509	0.351	0.199	1.14632416275988e-07	S1	XRCC6
AP2M1	7.06401798639241e-12	0.464353	0.561	0.366	1.27731573229947e-07	S1	AP2M1
P4HB	7.60817832426047e-12	0.424609	0.722	0.57	1.37571080459278e-07	S1	P4HB
MED10	8.25165172923564e-12	0.76538	0.321	0.177	1.49206366568039e-07	S1	MED10
SDCCAG8	8.94420947955038e-12	0.877494	0.306	0.169	1.6172919580923e-07	S1	SDCCAG8
CFL1	1.38748178082069e-11	0.410942	0.715	0.558	2.50884455607997e-07	S1	CFL1
CDC42	1.85776854458088e-11	0.61726	0.386	0.229	3.35921708231114e-07	S1	CDC42
MT-CO2	2.03815081876029e-11	0.312734	0.96	0.864	3.68538431048235e-07	S1	MT-CO2
NAA20	2.93416165657373e-11	0.73166	0.384	0.236	5.30555110741661e-07	S1	NAA20
LAMP1	3.25712070986435e-11	0.927001	0.293	0.165	5.88952566757672e-07	S1	LAMP1
CD99	3.93277309254808e-11	0.755867	0.407	0.25	7.11124030594544e-07	S1	CD99
FUS	4.07860255057198e-11	0.870966	0.28	0.151	7.37492913194426e-07	S1	FUS
UBE2D3	4.37398155972614e-11	0.478809	0.452	0.282	7.9090334562968e-07	S1	UBE2D3
SUMO3	5.90716444442976e-11	0.713048	0.369	0.222	1.06813347484179e-06	S1	SUMO3
NDRG1	6.29121849754107e-11	1.41796	0.27	0.148	1.13757812872538e-06	S1	NDRG1
CALU	1.09674711511617e-10	0.759418	0.318	0.183	1.98313813355305e-06	S1	CALU
FKBP1A	1.16286691239963e-10	0.474662	0.457	0.293	2.10269595100102e-06	S1	FKBP1A
TAGLN2	1.55118825725976e-10	0.350118	0.747	0.598	2.8048586067771e-06	S1	TAGLN2
CCT5	3.18603343811502e-10	0.58121	0.394	0.245	5.76098566279957e-06	S1	CCT5
HMGB1	3.48112469043728e-10	0.384062	0.715	0.547	6.29456966524869e-06	S1	HMGB1
MZT2B	3.97992982722724e-10	0.528867	0.523	0.37	7.1965091135923e-06	S1	MZT2B
EBNA1BP2	4.22080864879466e-10	0.821021	0.275	0.154	7.63206619875051e-06	S1	EBNA1BP2
HNRNPA3	4.2644230844096e-10	0.616228	0.389	0.241	7.71092982122944e-06	S1	HNRNPA3
SELENOW	5.23484226700234e-10	0.428822	0.586	0.411	9.46564178719363e-06	S1	SELENOW
CKS1B	5.61841254339412e-10	0.842917	0.356	0.228	1.01592135609653e-05	S1	CKS1B
ATP5MK	7.80467550119761e-10	0.4981	0.386	0.237	1.41124142412655e-05	S1	ATP5MK
MT-CO3	8.161632073735e-10	0.633645	0.924	0.808	1.47578631157276e-05	S1	MT-CO3
TFG	8.65577847290572e-10	0.679468	0.308	0.179	1.56513786347081e-05	S1	TFG
CBX3	1.32965563222331e-09	0.598022	0.384	0.241	2.40428331418619e-05	S1	CBX3
RER1	1.42401235715796e-09	0.719468	0.27	0.151	2.57489914421302e-05	S1	RER1
SYPL1	1.55363881691521e-09	0.623963	0.386	0.246	2.80928970874609e-05	S1	SYPL1
EZR	1.64945865904226e-09	0.5038	0.439	0.292	2.98255114728021e-05	S1	EZR
SLC6A8	3.54801549110998e-09	0.778635	0.25	0.14	6.41552161102507e-05	S1	SLC6A8
SRSF11	5.88319931274722e-09	0.795417	0.258	0.147	0.00010638	S1	SRSF11
ENY2	1.12299585104458e-08	0.590918	0.389	0.253	0.00020306	S1	ENY2
CAPN2	1.22447510025092e-08	0.807914	0.26	0.151	0.00022141	S1	CAPN2
PDIA3	1.33936768634809e-08	0.453678	0.525	0.367	0.000242184	S1	PDIA3
MZT2A	1.37890979939807e-08	0.638667	0.318	0.195	0.000249334	S1	MZT2A
EIF4A1	2.5021313105461e-08	0.387915	0.427	0.28	0.000452435	S1	EIF4A1
IFITM1	3.35273014171104e-08	0.508057	0.437	0.306	0.000606241	S1	IFITM1
MRPS24	3.78835195058026e-08	0.543239	0.331	0.207	0.00068501	S1	MRPS24
U2SURP	3.96160245585099e-08	0.694959	0.306	0.191	0.000716337	S1	U2SURP
ATP5F1B	6.87528365781096e-08	0.347079	0.513	0.359	0.00124319	S1	ATP5F1B
SRSF2	7.45814495743539e-08	0.526723	0.354	0.227	0.00134858	S1	SRSF2
HNRNPK	8.35538236101663e-08	0.458845	0.439	0.3	0.00151082	S1	HNRNPK
PSMD7	1.05179087915838e-07	0.705756	0.255	0.152	0.00190185	S1	PSMD7
SOD2	1.1008690558184e-07	0.898135	0.295	0.19	0.00199059	S1	SOD2
EIF4H	1.15892830100666e-07	0.744782	0.275	0.169	0.00209557	S1	EIF4H
GPNMB	1.32488214517894e-07	0.677844	0.394	0.271	0.00239565	S1	GPNMB
NDUFAF8	1.44089009883345e-07	0.567995	0.323	0.206	0.00260542	S1	NDUFAF8
NCL	1.44563845566982e-07	0.620015	0.351	0.234	0.002614	S1	NCL
CHCHD10	1.48917534319964e-07	0.687017	0.301	0.191	0.00269273	S1	CHCHD10
PSMA6	1.51698765802121e-07	0.54188	0.328	0.211	0.00274302	S1	PSMA6
LMAN2	1.65611272313103e-07	0.705334	0.253	0.151	0.00299458	S1	LMAN2
SNHG6	1.71015146021045e-07	0.557289	0.301	0.188	0.0030923	S1	SNHG6
NUDT1	1.71331821885199e-07	0.593179	0.303	0.191	0.00309802	S1	NUDT1
CBR1	1.95115502271002e-07	0.609538	0.341	0.226	0.00352808	S1	CBR1
SNRPD1	2.7195459647478e-07	0.301884	0.581	0.422	0.00491748	S1	SNRPD1
PSMB9	2.88054495139139e-07	0.677913	0.25	0.151	0.0052086	S1	PSMB9
PSMB1	4.64711026500319e-07	0.418979	0.475	0.337	0.0084029	S1	PSMB1
AQP3	4.87518976132688e-07	0.557528	0.298	0.191	0.00881532	S1	AQP3
MTPN	4.98546966202802e-07	0.668467	0.25	0.152	0.00901473	S1	MTPN
NAA50	5.91819621305442e-07	0.619035	0.295	0.19	0.0107013	S1	NAA50
VCP	5.92141513037877e-07	0.663311	0.268	0.169	0.0107071	S1	VCP
PSMA4	6.53794045354987e-07	0.479989	0.376	0.257	0.0118219	S1	PSMA4
CYCS	6.5522235186875e-07	0.277365	0.497	0.346	0.0118477	S1	CYCS
ADIRF	6.80546327641337e-07	0.435021	0.424	0.292	0.0123056	S1	ADIRF
MYC	8.24386797519566e-07	0.529942	0.278	0.176	0.0149066	S1	MYC
EIF2S2	8.33258710091675e-07	0.398388	0.432	0.304	0.015067	S1	EIF2S2
RALY	9.93461374838965e-07	0.578017	0.303	0.198	0.0179638	S1	RALY
ELOC	1.09546623484969e-06	0.520551	0.371	0.259	0.0198082	S1	ELOC
MCL1	1.50935408564485e-06	0.498833	0.268	0.167	0.0272921	S1	MCL1
AURKAIP1	1.66323047110708e-06	0.450314	0.412	0.294	0.0300745	S1	AURKAIP1
CCT3	1.7040349961048e-06	0.542445	0.29	0.187	0.0308124	S1	CCT3
EIF5A	1.97294786517254e-06	0.312176	0.548	0.415	0.0356748	S1	EIF5A
PSME2	2.19097066792706e-06	0.390959	0.399	0.279	0.0396171	S1	PSME2
ITM2B	2.48689615592449e-06	0.337923	0.705	0.562	0.0449681	S1	ITM2B
UBE2A	3.88252093624824e-06	0.646841	0.258	0.166	0.0702037	S1	UBE2A
NFE2L2	4.09285609001042e-06	0.616913	0.364	0.261	0.074007	S1	NFE2L2
PPP1CA	4.65030707227268e-06	0.46631	0.316	0.212	0.0840869	S1	PPP1CA
CALM1	1.08698151762035e-05	0.25628	0.588	0.449	0.196548	S1	CALM1
UBE2L3	1.09267277991125e-05	0.419495	0.333	0.23	0.197577	S1	UBE2L3
LSM5	1.10365831145811e-05	0.300843	0.5	0.372	0.199563	S1	LSM5
DNAJB1	1.22580246324422e-05	0.437599	0.298	0.203	0.22165	S1	DNAJB1
HLA-E	1.35274237165191e-05	0.490442	0.301	0.206	0.244603	S1	HLA-E
SH3BGRL3	1.36500817129545e-05	0.276947	0.556	0.461	0.246821	S1	SH3BGRL3
POMP	1.45755622387739e-05	0.367986	0.47	0.362	0.263555	S1	POMP
VDAC1	1.56501202009784e-05	0.306279	0.394	0.279	0.282985	S1	VDAC1
PSMB5	1.58919226626887e-05	0.424999	0.351	0.247	0.287358	S1	PSMB5
GSTO1	1.83292892415374e-05	0.491739	0.295	0.203	0.33143	S1	GSTO1
TOMM6	1.87826907365021e-05	0.51306	0.26	0.171	0.339629	S1	TOMM6
RPN1	2.41352403718476e-05	0.581494	0.288	0.2	0.436413	S1	RPN1
RBX1	2.52616328296736e-05	0.311989	0.404	0.291	0.456781	S1	RBX1
KIAA1217	2.58688198130955e-05	0.660991	0.273	0.191	0.46776	S1	KIAA1217
CAST	2.59575810822286e-05	0.558614	0.278	0.19	0.469365	S1	CAST
ATP1B1	4.56312091819649e-05	0.588274	0.379	0.295	0.825104	S1	ATP1B1
MT-ATP6	6.18873917389968e-05	0.427719	0.902	0.788	1	S1	MT-ATP6
OLA1	8.96995489669414e-05	0.534448	0.311	0.227	1	S1	OLA1
ATP5IF1	0.000150102	0.258809	0.328	0.233	1	S1	ATP5IF1
CNIH4	0.000156774	0.337644	0.333	0.241	1	S1	CNIH4
NAP1L1	0.000158084	0.3972	0.369	0.278	1	S1	NAP1L1
DEK	0.00016217	0.34019	0.442	0.342	1	S1	DEK
FXYD3	0.000163515	0.250912	0.826	0.751	1	S1	FXYD3
HMGB3	0.000187424	0.466842	0.26	0.183	1	S1	HMGB3
HSPD1	0.000199157	0.276321	0.462	0.359	1	S1	HSPD1
GLO1	0.000277123	0.418251	0.285	0.205	1	S1	GLO1
RPA3	0.000446529	0.353221	0.29	0.211	1	S1	RPA3
TNFSF10	0.00046447	0.638993	0.273	0.207	1	S1	TNFSF10
BAIAP2L1	0.000692716	0.548469	0.258	0.189	1	S1	BAIAP2L1
ATP1A1	0.00125584	0.278045	0.444	0.355	1	S1	ATP1A1
SLIRP	0.00128846	0.289339	0.374	0.293	1	S1	SLIRP
EGR1	0.00129345	0.344542	0.25	0.18	1	S1	EGR1
IAH1	0.00139658	0.422537	0.263	0.195	1	S1	IAH1
HNRNPDL	0.00150883	0.306696	0.27	0.2	1	S1	HNRNPDL
EMP2	0.00155125	0.372201	0.356	0.282	1	S1	EMP2
NENF	0.00237756	0.255576	0.293	0.221	1	S1	NENF
PSMA3	0.00248093	0.372602	0.253	0.189	1	S1	PSMA3
H3-3A	0.00263161	0.37622	0.326	0.26	1	S1	H3-3A
SLC25A39	0.00335429	0.307025	0.333	0.264	1	S1	SLC25A39
CTSB	0.00856453	0.47076	0.323	0.27	1	S1	CTSB
SORBS2	0	3.53882	0.833	0.13	0	S2	SORBS2
NAALADL2	0	3.80895	0.774	0.092	0	S2	NAALADL2
NFIB	0	3.49361	0.817	0.146	0	S2	NFIB
EFNA5	0	3.95765	0.755	0.087	0	S2	EFNA5
ZBTB20	0	3.80501	0.704	0.073	0	S2	ZBTB20
ETV6	0	4.19409	0.686	0.062	0	S2	ETV6
FOXP1	0	2.88597	0.754	0.152	0	S2	FOXP1
MAML2	0	5.19539	0.626	0.034	0	S2	MAML2
NEBL	0	5.13453	0.613	0.029	0	S2	NEBL
INSR	0	4.02942	0.649	0.071	0	S2	INSR
RARRES1	0	3.89785	0.672	0.11	0	S2	RARRES1
RUNX1	0	3.2963	0.672	0.115	0	S2	RUNX1
DTNB	0	3.58518	0.623	0.076	0	S2	DTNB
KIAA12171	0	3.11405	0.645	0.102	0	S2	KIAA1217
SHANK2	0	3.36307	0.615	0.083	0	S2	SHANK2
AGAP1	0	3.8085	0.595	0.064	0	S2	AGAP1
TRPS1	0	3.53778	0.589	0.07	0	S2	TRPS1
MAGI1	0	3.40504	0.582	0.072	0	S2	MAGI1
LINC00342	0	4.59712	0.531	0.032	0	S2	LINC00342
PROM1	0	4.04527	0.542	0.045	0	S2	PROM1
ANKRD36C	0	4.44378	0.53	0.041	0	S2	ANKRD36C
MIR23AHG	0	4.39893	0.473	0.034	0	S2	MIR23AHG
MALAT1	0	2.73051	0.993	0.766	0	S2	MALAT1
RBM47	2.83873987874322e-302	2.97155	0.698	0.137	5.1330094487435e-298	S2	RBM47
SLC12A2	1.31475355454535e-295	2.46111	0.798	0.186	2.3773373773289e-291	S2	SLC12A2
ITPR2	3.57160142846749e-292	3.55312	0.548	0.07	6.45816970295491e-288	S2	ITPR2
ANK3	1.62637730616178e-287	2.77836	0.653	0.117	2.94081544500173e-283	S2	ANK3
PIGR	3.39720670222982e-285	1.86831	0.902	0.262	6.14282915897196e-281	S2	PIGR
RORA	9.81052972297165e-285	3.32439	0.603	0.102	1.77393998450773e-280	S2	RORA
LTF	4.7827146032646e-281	4.02521	0.689	0.166	8.64810454562305e-277	S2	LTF
SESTD1	3.51716359108434e-279	4.08638	0.423	0.03	6.35973520539871e-275	S2	SESTD1
JMJD1C	1.13522171947821e-277	3.32909	0.552	0.078	2.0527079131605e-273	S2	JMJD1C
GMDS	2.89227233799076e-275	2.78911	0.677	0.144	5.22980684155489e-271	S2	GMDS
CP	8.94097029628453e-273	2.8073	0.629	0.113	1.61670624897417e-268	S2	CP
TRIM2	2.90674665831749e-272	3.59197	0.476	0.05	5.25597930756968e-268	S2	TRIM2
RAB11FIP1	4.27336264019487e-262	3.65166	0.495	0.062	7.72709432600036e-258	S2	RAB11FIP1
ELF3	9.95577448479872e-261	2.54339	0.721	0.188	1.8002031423413e-256	S2	ELF3
SLIT3	1.54167257349703e-255	3.02466	0.574	0.097	2.78765234739733e-251	S2	SLIT3
WFDC2	5.15359827155055e-254	1.96556	0.874	0.294	9.31873639461771e-250	S2	WFDC2
PBX1	1.40974320572964e-252	3.30831	0.484	0.06	2.54909766460034e-248	S2	PBX1
GABRP	2.56819647225202e-250	6.04944	0.294	0.006	4.6438128611261e-246	S2	GABRP
RERE	9.94172057628216e-247	3.24353	0.516	0.078	1.79766191460334e-242	S2	RERE
FHIP1A	1.30207977220586e-246	3.27607	0.469	0.057	2.35442064410264e-242	S2	FHIP1A
PATJ1	1.36673808939889e-243	2.72451	0.585	0.108	2.47133581325107e-239	S2	PATJ
EHF	1.03222370633727e-236	2.51977	0.624	0.132	1.86646690579906e-232	S2	EHF
ARHGAP26	1.96750007569164e-236	2.98227	0.522	0.083	3.55763363686563e-232	S2	ARHGAP26
FHIT	8.75873075978079e-236	3.09574	0.504	0.076	1.58375369598356e-231	S2	FHIT
CASC15	1.43874529102758e-233	5.33633	0.299	0.011	2.60153923523607e-229	S2	CASC15
LINC005111	3.14782492099929e-233	2.69865	0.57	0.107	5.69189702215091e-229	S2	LINC00511
MAML3	1.34224471448775e-231	3.45524	0.439	0.053	2.42704689273675e-227	S2	MAML3
PARD31	3.28423636923426e-231	2.83105	0.531	0.089	5.93855620284939e-227	S2	PARD3
FOSB	7.86775135621515e-227	2.6075	0.597	0.131	1.42264680023082e-222	S2	FOSB
PER2	1.60519034777184e-224	3.29729	0.431	0.052	2.90250518684104e-220	S2	PER2
NFIA	1.60515627492342e-223	2.46247	0.636	0.149	2.90244357631653e-219	S2	NFIA
CLU	4.9647783931007e-223	2.39537	0.722	0.214	8.97731229040468e-219	S2	CLU
SHROOM3	7.89843163841264e-222	4.08267	0.348	0.026	1.42819440885777e-217	S2	SHROOM3
SLC25A37	1.90588147558404e-221	3.28941	0.45	0.061	3.44621488415106e-217	S2	SLC25A37
ATXN1	2.35916365512203e-221	3.77505	0.385	0.038	4.26583972119165e-217	S2	ATXN1
LCN2	1.98063191461739e-218	2.71399	0.734	0.231	3.58137862801116e-214	S2	LCN2
NEAT11	2.98441380615714e-218	2.05432	0.892	0.386	5.39641704429333e-214	S2	NEAT1
RBPMS	6.79602134060446e-218	4.16015	0.329	0.022	1.2288565788081e-213	S2	RBPMS
TSHZ2	1.18147601350681e-216	3.40634	0.45	0.065	2.13634492762301e-212	S2	TSHZ2
MYH14	5.83228856589383e-215	3.37714	0.409	0.048	1.05459441848492e-210	S2	MYH14
C3	7.69460672087733e-214	3.17089	0.434	0.058	1.39133878726904e-209	S2	C3
PTPRK1	1.37875805563051e-213	2.53747	0.55	0.108	2.49307031619109e-209	S2	PTPRK
GLIS3	1.97775521499908e-209	4.81607	0.282	0.012	3.57617697976133e-205	S2	GLIS3
NTN1	1.23737375495373e-208	3.67073	0.375	0.039	2.23741922370733e-204	S2	NTN1
CTNNB1	7.73242868095472e-208	2.87298	0.538	0.114	1.39817775409023e-203	S2	CTNNB1
JUN	3.03316945248163e-206	1.97241	0.802	0.332	5.48457700397728e-202	S2	JUN
SYNJ2	7.1674159878686e-205	3.93354	0.339	0.029	1.2960121589264e-200	S2	SYNJ2
TPT1-AS1	7.57529077551577e-205	4.89109	0.284	0.014	1.36976407802876e-200	S2	TPT1-AS1
EYA2	8.21194765424138e-205	3.71232	0.354	0.033	1.48488437483993e-200	S2	EYA2
PPM1H	6.45894443570309e-204	3.46942	0.376	0.041	1.16790633286383e-199	S2	PPM1H
PPP1R9A	8.87523009704218e-204	3.15201	0.418	0.056	1.60481910614717e-199	S2	PPP1R9A
CLDN4	6.90714172417247e-203	2.64017	0.535	0.112	1.24894936656487e-198	S2	CLDN4
PACS1	5.85505734875926e-200	2.8005	0.547	0.119	1.05871146980265e-195	S2	PACS1
SAMD12	2.55678918490434e-199	3.1451	0.411	0.055	4.62318620414402e-195	S2	SAMD12
MCC	1.08742732673007e-197	3.20042	0.391	0.048	1.9662860921933e-193	S2	MCC
SLC34A2	3.76747986643094e-196	3.21343	0.396	0.051	6.81235709448042e-192	S2	SLC34A2
SLPI	5.31989143839707e-196	2.03175	0.89	0.37	9.61942769890959e-192	S2	SLPI
WWC1	1.18045075240117e-195	2.8127	0.506	0.098	2.13449105049179e-191	S2	WWC1
CCL28	3.30153469954872e-195	4.27705	0.308	0.023	5.96983504372399e-191	S2	CCL28
B4GALT1	3.74282624495333e-195	2.53636	0.575	0.139	6.7677784161246e-191	S2	B4GALT1
AFDN	1.0839508938994e-193	2.96152	0.409	0.056	1.96000000634889e-189	S2	AFDN
ZSWIM6	1.00702826448702e-192	3.00613	0.396	0.052	1.82090850784543e-188	S2	ZSWIM6
GCNT2	2.21537460127424e-191	4.36849	0.285	0.018	4.00584035402408e-187	S2	GCNT2
ARID1B	6.12739373949001e-191	3.08622	0.426	0.066	1.10795533597458e-186	S2	ARID1B
GPCPD1	3.80118454685113e-187	3.5767	0.35	0.039	6.87330189761621e-183	S2	GPCPD1
KLF6	1.45897943554792e-186	2.54834	0.53	0.119	2.63812661535774e-182	S2	KLF6
LPP1	9.38117281011442e-186	2.39208	0.559	0.134	1.69630366752489e-181	S2	LPP
CHKA	3.71514653195048e-185	3.76671	0.314	0.028	6.71772795907285e-181	S2	CHKA
MACC1	8.11928802876705e-185	4.3789	0.286	0.02	1.46812966136166e-180	S2	MACC1
TMC5	2.16575115294038e-184	2.6305	0.504	0.105	3.91611123474679e-180	S2	TMC5
RASEF	2.26338674458384e-184	3.3583	0.36	0.043	4.0926559115565e-180	S2	RASEF
CD14	2.82179673296297e-183	4.01637	0.299	0.024	5.10237285254364e-179	S2	CD14
PITPNC1	2.56413763217659e-181	3.90217	0.313	0.029	4.63647366650172e-177	S2	PITPNC1
EVA1C	7.58615608782338e-181	3.15811	0.385	0.054	1.37172874380022e-176	S2	EVA1C
ESRRG	7.79533384525308e-181	2.8386	0.469	0.091	1.40955226589866e-176	S2	ESRRG
EMP1	9.0638378491984e-181	3.21438	0.465	0.09	1.63892315989205e-176	S2	EMP1
KRT23	1.62537124512138e-180	3.91964	0.323	0.033	2.93899628542848e-176	S2	KRT23
FTX	3.47513103048751e-180	3.41197	0.34	0.038	6.28373192932752e-176	S2	FTX
RAP1GAP2	1.12563366941519e-179	3.83652	0.304	0.027	2.03537080103654e-175	S2	RAP1GAP2
MARCHF3	1.62328416440855e-179	3.82164	0.316	0.031	2.93522242608354e-175	S2	MARCHF3
LDLRAD4	3.71362190183418e-179	3.99741	0.279	0.02	6.71497112289656e-175	S2	LDLRAD4
SPIDR	1.83520232291411e-178	3.01843	0.397	0.06	3.31841284029329e-174	S2	SPIDR
RASAL2	5.97462715424995e-178	3.40443	0.324	0.033	1.08033208203148e-173	S2	RASAL2
CHPT1	1.08568953823918e-176	2.84815	0.422	0.071	1.96314382304408e-172	S2	CHPT1
MEIS2	1.94543697905864e-176	3.72277	0.328	0.036	3.51773914553384e-172	S2	MEIS2
ST6GAL1	4.5789250428702e-176	3.22077	0.366	0.049	8.2796122625179e-172	S2	ST6GAL1
SBF2	1.03906527439307e-175	3.16491	0.36	0.047	1.87883782915754e-171	S2	SBF2
SH3PXD2B	1.62975529263889e-175	4.52194	0.256	0.015	2.94692352014965e-171	S2	SH3PXD2B
TACSTD2	4.84637780611948e-174	1.71159	0.806	0.355	8.76322034902525e-170	S2	TACSTD2
PKP4	1.45058149899902e-173	2.78329	0.434	0.079	2.62294146649003e-169	S2	PKP4
CADPS2	3.11061478368723e-173	3.00355	0.38	0.055	5.62461365186324e-169	S2	CADPS2
AFF4	5.17968488932451e-173	3.05777	0.366	0.05	9.36590621687658e-169	S2	AFF4
ARHGEF3	2.25224341665618e-172	2.9355	0.419	0.072	4.0725065459977e-168	S2	ARHGEF3
CCSER1	2.67401540817665e-172	2.81873	0.421	0.073	4.83515466106502e-168	S2	CCSER1
TFCP2L1	2.00644844511468e-171	4.58494	0.257	0.016	3.62806007845637e-167	S2	TFCP2L1
B4GALNT3	8.62097333455832e-170	3.0756	0.361	0.05	1.55884439835484e-165	S2	B4GALNT3
BARX2	2.29657097651939e-168	3.86789	0.281	0.023	4.15265963974236e-164	S2	BARX2
SIK31	1.34172873310838e-166	3.14104	0.333	0.04	2.42611389520658e-162	S2	SIK3
NFAT5	2.23704853491608e-166	3.56845	0.304	0.031	4.04503116083525e-162	S2	NFAT5
BCAS3	2.77859622231277e-166	3.01704	0.379	0.059	5.02425768918595e-162	S2	BCAS3
CD55	3.70835804787809e-164	2.88986	0.423	0.082	6.70545302217316e-160	S2	CD55
LINC-PINT	3.71391337625719e-164	3.60102	0.33	0.041	6.71549816694826e-160	S2	LINC-PINT
EZR1	2.48369167260929e-163	2.13936	0.65	0.23	4.49101128241211e-159	S2	EZR
ATF3	6.40455924701643e-163	2.39559	0.497	0.119	1.15807240304551e-158	S2	ATF3
NRP1	2.3409875142496e-162	3.80752	0.276	0.024	4.23297362326613e-158	S2	NRP1
C4orf19	3.05614097542003e-161	3.37979	0.314	0.036	5.5261141117545e-157	S2	C4orf19
SQSTM1	3.46060052350335e-160	2.0783	0.704	0.295	6.25745786659876e-156	S2	SQSTM1
CLDN3	4.49107118248844e-160	3.21655	0.343	0.048	8.12075491217559e-156	S2	CLDN3
LRBA	2.73508435056946e-159	3.28048	0.327	0.042	4.9455795226997e-155	S2	LRBA
TACC2	5.30598470042106e-159	2.87326	0.413	0.078	9.59428153530136e-155	S2	TACC2
CXCL17	2.09320845496129e-158	2.21612	0.483	0.109	3.78493952826101e-154	S2	CXCL17
GNAQ	2.47773073698636e-158	2.68971	0.416	0.079	4.48023271861874e-154	S2	GNAQ
INTS6	1.57486014096116e-157	3.49767	0.3	0.033	2.84766210688597e-153	S2	INTS6
THSD4	6.77468946195368e-157	2.46021	0.394	0.068	1.22499934851046e-152	S2	THSD4
CDC42EP4	2.53265981779943e-156	3.23406	0.332	0.046	4.57955548254492e-152	S2	CDC42EP4
LYN	4.86826659211175e-153	3.26006	0.303	0.036	8.80279965185647e-149	S2	LYN
MRTFB	5.44007237379741e-153	3.56318	0.279	0.028	9.83673886630048e-149	S2	MRTFB
USP54	7.46956616461253e-153	3.9592	0.256	0.021	1.35064695388524e-148	S2	USP54
FNDC3B1	2.505464906383e-152	2.40838	0.498	0.125	4.53038164372175e-148	S2	FNDC3B
CATSPERB	1.18119793032804e-149	3.2931	0.305	0.038	2.13584209761916e-145	S2	CATSPERB
KRT7	1.96048978162668e-149	2.04207	0.715	0.319	3.54495762313737e-145	S2	KRT7
AZGP1	1.25308018493483e-148	1.20765	0.741	0.253	2.26581959039916e-144	S2	AZGP1
MYO1D	6.84332893059141e-148	2.69935	0.4	0.078	1.23741073722954e-143	S2	MYO1D
MYO5B	2.66105083254208e-145	3.6624	0.256	0.024	4.81171211540258e-141	S2	MYO5B
TCF7L2	5.18364807284729e-145	2.9937	0.32	0.045	9.37307244532248e-141	S2	TCF7L2
CXCL2	5.71572942636834e-145	2.99663	0.366	0.065	1.03351819487592e-140	S2	CXCL2
NT5C2	7.29527001818763e-145	3.34541	0.286	0.034	1.31913072468869e-140	S2	NT5C2
PRKAG2	3.61084841076986e-144	3.30575	0.304	0.041	6.52913609635405e-140	S2	PRKAG2
GPRC5A	1.16862979857624e-143	3.22007	0.314	0.044	2.11311640178556e-139	S2	GPRC5A
BAZ2B	3.69745171734282e-143	3.13174	0.311	0.043	6.68573219529929e-139	S2	BAZ2B
DEFB1	7.51183973344726e-143	2.55963	0.613	0.231	1.35829086060193e-138	S2	DEFB1
FGF13	2.30097418715378e-141	2.7182	0.368	0.067	4.16062152521147e-137	S2	FGF13
CDH1	1.66898634453821e-140	2.52966	0.41	0.088	3.01786110819399e-136	S2	CDH1
CHST9	2.86981061053376e-139	2.36082	0.424	0.093	5.18919154596715e-135	S2	CHST9
ARIH1	1.13772687741408e-138	2.81398	0.323	0.05	2.05723773974014e-134	S2	ARIH1
FOS	2.10125899972139e-138	1.47448	0.725	0.322	3.79949652329621e-134	S2	FOS
PARD3B	3.59377328909938e-138	3.46837	0.257	0.027	6.49826086134949e-134	S2	PARD3B
HIPK2	4.34438057972421e-138	2.8602	0.324	0.051	7.85550896425731e-134	S2	HIPK2
TCF12	9.91047062412727e-138	2.76392	0.36	0.066	1.79201129825469e-133	S2	TCF12
SERPINA3	1.97865181483572e-136	2.31098	0.466	0.125	3.57779821158596e-132	S2	SERPINA3
PPM1L	3.21961488663956e-136	3.15179	0.268	0.031	5.82170763802165e-132	S2	PPM1L
WNK2	8.57493708580328e-136	3.12363	0.279	0.035	1.55052012385495e-131	S2	WNK2
MCL11	6.26700694935207e-135	2.40299	0.453	0.116	1.13320019658184e-130	S2	MCL1
MID1	7.90514431473056e-135	2.72285	0.342	0.06	1.42940819498958e-130	S2	MID1
MACF11	1.24936915095843e-134	2.10115	0.451	0.11	2.25910929876303e-130	S2	MACF1
SH3RF1	1.70490629420698e-134	2.82309	0.336	0.057	3.08281156118507e-130	S2	SH3RF1
ERBB4	1.77883612962566e-134	2.67817	0.379	0.077	3.21649148958911e-130	S2	ERBB4
PDE4D	5.72064527023692e-134	2.0698	0.542	0.158	1.03440707776424e-129	S2	PDE4D
ESYT2	1.30582336434546e-133	2.99813	0.306	0.046	2.36118980740946e-129	S2	ESYT2
TC2N	7.64843952551277e-133	3.00392	0.308	0.047	1.38299083500322e-128	S2	TC2N
PHLPP1	1.75386835560943e-132	3.02459	0.3	0.044	3.17134476061297e-128	S2	PHLPP1
SOX4	2.48941858661318e-132	2.04904	0.595	0.229	4.50136668831395e-128	S2	SOX4
FBXL17	4.29431737574932e-131	3.38917	0.257	0.029	7.76498467882992e-127	S2	FBXL17
ZFP36L1	7.35350579230411e-131	1.91441	0.609	0.239	1.32966091736443e-126	S2	ZFP36L1
SAA2	7.58414130298833e-130	3.08028	0.373	0.079	1.37136443040635e-125	S2	SAA2
FOXO3	5.24938230454832e-129	3.385	0.283	0.04	9.49193308308427e-125	S2	FOXO3
ADARB2	2.21829713383148e-128	2.56024	0.393	0.088	4.01112487739409e-124	S2	ADARB2
SDC41	1.29299567274553e-127	2.03425	0.503	0.152	2.33799477545846e-123	S2	SDC4
TMTC2	6.50436420706964e-127	2.93295	0.303	0.048	1.17611913592233e-122	S2	TMTC2
CTNND1	1.5467547073817e-126	2.31819	0.389	0.086	2.79684186188758e-122	S2	CTNND1
CD46	5.33530609702555e-126	2.22383	0.426	0.107	9.64730048464159e-122	S2	CD46
ITGB8	6.6747282450086e-126	2.83767	0.33	0.061	1.20692436126245e-121	S2	ITGB8
MED13L1	1.13148503412794e-122	2.64823	0.337	0.064	2.04595123871015e-118	S2	MED13L
FDCSP	1.90954606015957e-122	3.0578	0.586	0.23	3.45284118598053e-118	S2	FDCSP
DUSP1	4.21932084167924e-122	1.81369	0.534	0.172	7.62937594592441e-118	S2	DUSP1
ARRDC3	2.5556552878769e-121	3.04724	0.264	0.036	4.62113589153901e-117	S2	ARRDC3
KMT2C	4.99184149397378e-121	2.55503	0.354	0.074	9.02624778940339e-117	S2	KMT2C
CD74	6.21927819370731e-121	1.26401	0.767	0.351	1.12456988298616e-116	S2	CD74
ASH1L	1.03473537728174e-120	2.65282	0.34	0.067	1.87100850920084e-116	S2	ASH1L
EXOC41	2.58549701749123e-120	2.46021	0.365	0.079	4.67509570702764e-116	S2	EXOC4
LIMCH1	8.25697206525895e-120	2.93001	0.293	0.048	1.49302568884012e-115	S2	LIMCH1
TBC1D5	9.51630318851353e-119	3.00183	0.273	0.04	1.72073794254702e-114	S2	TBC1D5
ABHD5	1.01305633509932e-118	3.07382	0.258	0.035	1.83180846512659e-114	S2	ABHD5
CMTM8	1.27171802782892e-118	2.5557	0.336	0.066	2.29952053792025e-114	S2	CMTM8
IMMP2L1	2.68822029197627e-118	2.42544	0.356	0.076	4.8608399319515e-114	S2	IMMP2L
ATL2	3.7904298825078e-118	2.94496	0.272	0.04	6.8538553135506e-114	S2	ATL2
MMP7	1.01537519803792e-117	3.90817	0.283	0.047	1.83600143309217e-113	S2	MMP7
TNRC6B	2.49009351493245e-117	2.8647	0.321	0.062	4.50258709370086e-113	S2	TNRC6B
CD59	4.93684797996391e-117	1.39102	0.67	0.275	8.92680851737074e-113	S2	CD59
DPYD	1.8832932683067e-114	3.01812	0.258	0.037	3.40537088775217e-110	S2	DPYD
EGR11	6.11123563138728e-114	2.03393	0.444	0.13	1.10503362686745e-109	S2	EGR1
NFIX	6.32198278425315e-113	2.78662	0.266	0.04	1.14314092704865e-108	S2	NFIX
NEDD9	8.73323251521428e-113	2.49054	0.36	0.083	1.57914310340105e-108	S2	NEDD9
FAF1	1.31215733837044e-112	2.60413	0.309	0.058	2.37264289924143e-108	S2	FAF1
EEF1G	5.35852232093529e-112	0.978122	0.888	0.451	9.68928006071519e-108	S2	EEF1G
MTUS1	7.26014075846949e-112	2.51872	0.347	0.077	1.31277865194645e-107	S2	MTUS1
MT-ND2	8.28318404597491e-112	0.995813	0.954	0.676	1.49776533919318e-107	S2	MT-ND2
GRHL2	2.89913867652464e-111	2.50117	0.316	0.063	5.24222255489186e-107	S2	GRHL2
APP1	1.76989188621882e-109	1.65383	0.595	0.24	3.20031850866088e-105	S2	APP
SEMA4A	1.41441362467331e-108	3.03806	0.272	0.046	2.55754271613428e-104	S2	SEMA4A
IER2	3.0972034160575e-108	1.66005	0.595	0.25	5.60036321691517e-104	S2	IER2
NR4A1	2.72591778083211e-107	2.87963	0.268	0.045	4.92900453130061e-103	S2	NR4A1
STAT3	2.91302478688104e-107	2.54177	0.36	0.088	5.26733141963829e-103	S2	STAT3
FARP1	3.0344906333011e-107	2.57277	0.301	0.058	5.48696596313505e-103	S2	FARP1
HOMER2	9.67648113688473e-106	2.69859	0.263	0.043	1.7497013191715e-101	S2	HOMER2
ZFAND31	1.05036751117523e-105	2.38394	0.35	0.083	1.89927453370704e-101	S2	ZFAND3
OSBPL10	2.11150524363345e-105	2.54454	0.322	0.07	3.818023781538e-101	S2	OSBPL10
NEDD4L	2.37711559520941e-104	2.1791	0.383	0.1	4.29830041925766e-100	S2	NEDD4L
SYNE21	7.04564299708967e-104	1.84797	0.455	0.142	1.27399316673375e-99	S2	SYNE2
ELAPOR1	8.89539925927552e-104	1.98678	0.407	0.112	1.6084660940622e-99	S2	ELAPOR1
FOXN3	5.57995854376e-103	3.04364	0.259	0.044	1.00896810388268e-98	S2	FOXN3
HES1	1.00104303164034e-102	1.94898	0.515	0.19	1.81008600981207e-98	S2	HES1
KCNMA1	2.13415463339885e-102	2.21353	0.395	0.11	3.8589784081118e-98	S2	KCNMA1
RALGAPA2	3.98655339547648e-102	2.70053	0.258	0.043	7.20848584970058e-98	S2	RALGAPA2
CTBP2	4.89643305555329e-102	2.49528	0.296	0.059	8.85373025105146e-98	S2	CTBP2
RABGAP1L1	1.75817786948689e-101	2.62743	0.29	0.057	3.17913722360619e-97	S2	RABGAP1L
KIAA1671	2.53776316276654e-101	2.67183	0.254	0.041	4.58878335091446e-97	S2	KIAA1671
SCGB3A1	6.78589135187297e-101	2.70807	0.363	0.094	1.22702487424567e-96	S2	SCGB3A1
MGST1	2.67585332391219e-100	2.14866	0.308	0.064	4.83847798029802e-96	S2	MGST1
GRIP1	6.93104188275332e-100	2.6507	0.256	0.043	1.25327099323945e-95	S2	GRIP1
MSI2	8.03721008108121e-100	2.51741	0.292	0.059	1.4532883268611e-95	S2	MSI2
GPHN	6.75036274095509e-99	2.71337	0.258	0.045	1.2206005908195e-94	S2	GPHN
SLC5A1	1.3696817786184e-98	2.56758	0.266	0.048	2.47665859209779e-94	S2	SLC5A1
CLIC4	3.7148218866594e-98	2.78264	0.291	0.06	6.71714093545753e-94	S2	CLIC4
SETD5	3.09044302797121e-97	2.66747	0.264	0.048	5.58813908317754e-93	S2	SETD5
STAG11	4.48251253357608e-97	2.32999	0.325	0.077	8.10527916321228e-93	S2	STAG1
LMCD1	6.21786325545814e-96	2.7255	0.256	0.046	1.12431403385194e-91	S2	LMCD1
SIPA1L3	1.71247956577812e-95	2.39472	0.337	0.085	3.09650555084e-91	S2	SIPA1L3
RPL13A	1.72756884984177e-95	0.848734	0.96	0.661	3.12378999428389e-91	S2	RPL13A
NOP53	2.50468983590722e-95	1.25553	0.627	0.27	4.52898016128744e-91	S2	NOP53
COBL	1.05026939641944e-94	2.72234	0.257	0.047	1.89909712260564e-90	S2	COBL
N4BP2L2	1.05798867782566e-94	2.37374	0.315	0.074	1.91305512724436e-90	S2	N4BP2L2
SLC39A11	1.00087017532282e-93	2.4705	0.294	0.064	1.80977345101873e-89	S2	SLC39A11
ERC1	3.0517621441081e-93	2.76318	0.253	0.046	5.51819630897627e-89	S2	ERC1
PPP1R10	5.27027783220727e-93	2.63488	0.256	0.048	9.52971637619719e-89	S2	PPP1R10
HNRNPH11	8.19294461092778e-93	1.87858	0.419	0.133	1.48144824454796e-88	S2	HNRNPH1
CFB	1.31454171848444e-92	2.01853	0.378	0.108	2.37695433536356e-88	S2	CFB
MAP7	4.63988423441097e-91	2.31754	0.296	0.067	8.38983867266191e-87	S2	MAP7
MT-ND3	6.26935591956496e-91	0.918848	0.96	0.701	1.13362493737574e-86	S2	MT-ND3
MYO1E1	1.41762855319212e-90	2.40251	0.296	0.067	2.563355949882e-86	S2	MYO1E
GLUD1	2.03482185115583e-90	2.11689	0.373	0.111	3.67936487125997e-86	S2	GLUD1
AKAP13	1.49024516678406e-89	2.57482	0.282	0.062	2.69466131057894e-85	S2	AKAP13
PSD3	1.97335599942753e-89	2.68573	0.253	0.048	3.56822231816486e-85	S2	PSD3
MIDN	8.11883095605924e-89	2.33465	0.267	0.054	1.46804701347463e-84	S2	MIDN
MT-ND1	3.49289319594957e-88	0.830197	0.951	0.708	6.31584947691601e-84	S2	MT-ND1
SAT1	3.23098045890789e-87	1.03377	0.823	0.582	5.84225886579725e-83	S2	SAT1
ERRFI1	5.44393272352187e-87	2.4977	0.262	0.054	9.84371915067224e-83	S2	ERRFI1
DUSP23	5.57481968207915e-86	1.57991	0.542	0.243	1.00803889491355e-81	S2	DUSP23
THBS1	8.03889006270155e-86	2.41566	0.255	0.051	1.45359210113769e-81	S2	THBS1
SVIL1	1.05574424855238e-85	2.24073	0.363	0.109	1.90899675023241e-81	S2	SVIL
PPP1R13B	2.67699213200972e-84	2.53836	0.259	0.055	4.84053717309998e-80	S2	PPP1R13B
SNHG29	5.04365492103993e-84	1.04489	0.691	0.346	9.11993682822441e-80	S2	SNHG29
GAS5	5.11187087906906e-84	1.15124	0.629	0.286	9.24328492353268e-80	S2	GAS5
BPTF	1.13253332319341e-83	2.52114	0.25	0.051	2.04784675499832e-79	S2	BPTF
ATP2A21	7.74037235570789e-83	2.07797	0.366	0.113	1.3996141293591e-78	S2	ATP2A2
CHD9	1.64029788604e-82	2.54128	0.251	0.053	2.96598663753753e-78	S2	CHD9
PUM1	4.2510703081307e-82	2.34695	0.259	0.056	7.68678533116193e-78	S2	PUM1
COG5	1.57640140986901e-81	2.49285	0.258	0.056	2.85044902932514e-77	S2	COG5
ENAH	2.40941779120881e-81	2.25258	0.295	0.075	4.35670925006376e-77	S2	ENAH
SNHG5	3.39635641490396e-81	0.982829	0.64	0.276	6.14129166942933e-77	S2	SNHG5
TANC21	6.35301528167509e-81	2.16277	0.278	0.065	1.14875222323249e-76	S2	TANC2
REEP3	1.92509309138469e-80	2.36909	0.257	0.056	3.4809533278418e-76	S2	REEP3
WWOX	2.09314681251107e-80	2.31901	0.303	0.08	3.78482806638253e-76	S2	WWOX
WSB1	6.17711154419483e-80	2.53384	0.291	0.075	1.11694530942131e-75	S2	WSB1
RHOV	2.63202357696743e-79	1.92532	0.327	0.091	4.75922503187251e-75	S2	RHOV
CHRM3	4.90649140388118e-79	2.03461	0.354	0.109	8.87191775649795e-75	S2	CHRM3
TF	7.57789844414551e-78	1.60143	0.413	0.144	1.37023559667039e-73	S2	TF
PLEKHA5	8.43733954578147e-78	2.13613	0.323	0.094	1.52563973666821e-73	S2	PLEKHA5
SMYD3	7.2149326073141e-77	2.20919	0.312	0.089	1.30460411405454e-72	S2	SMYD3
ID2	3.41513726347178e-76	2.20166	0.273	0.067	6.17525119980968e-72	S2	ID2
SEPTIN91	9.91402227259993e-76	2.04663	0.267	0.064	1.79265350733152e-71	S2	SEPTIN9
ATP1A11	1.97426519522417e-75	1.22514	0.614	0.309	3.56986632600434e-71	S2	ATP1A1
ZCCHC7	2.19510948829743e-75	2.25634	0.269	0.066	3.96919697673941e-71	S2	ZCCHC7
MT-CO31	2.61122477634264e-75	0.678151	0.982	0.782	4.72161664058276e-71	S2	MT-CO3
SOX9	5.65891345868251e-75	2.12363	0.276	0.07	1.02324473159897e-70	S2	SOX9
HOOK2	2.2484986348052e-74	1.80888	0.35	0.111	4.06573523145477e-70	S2	HOOK2
CIRBP	2.93938915563846e-74	1.15134	0.554	0.245	5.31500347122547e-70	S2	CIRBP
TRA2A	3.70409889884866e-74	2.14717	0.258	0.061	6.69775162889815e-70	S2	TRA2A
KLF51	4.29486812731922e-74	1.51271	0.493	0.212	7.7659805478186e-70	S2	KLF5
NDRG2	8.86586231429384e-74	2.07687	0.305	0.088	1.60312522367061e-69	S2	NDRG2
CITED4	2.78327234560297e-73	2.15526	0.264	0.065	5.03271305531929e-69	S2	CITED4
SAA1	1.31741600338355e-72	1.81096	0.52	0.24	2.38215161731813e-68	S2	SAA1
SLC26A2	8.98762963321344e-71	1.56055	0.377	0.128	1.62514319027766e-66	S2	SLC26A2
PPP3CA	2.11693781920409e-70	1.95891	0.342	0.113	3.82784696468484e-66	S2	PPP3CA
CXADR	5.31626339261522e-70	1.75101	0.321	0.097	9.61286746652684e-66	S2	CXADR
LITAF	9.05018288907489e-70	1.93357	0.325	0.102	1.63645407000252e-65	S2	LITAF
HLA-DRA	1.45130879175067e-68	1.44424	0.423	0.162	2.62425655724357e-64	S2	HLA-DRA
UBE2H1	4.91961340812742e-68	1.90645	0.32	0.1	8.89564496457599e-64	S2	UBE2H
PLCB4	9.27086749141588e-68	1.76435	0.338	0.109	1.67635825979782e-63	S2	PLCB4
PLD1	1.0413067897543e-67	1.9664	0.318	0.101	1.88289093723372e-63	S2	PLD1
STK39	2.11471921556506e-67	2.07489	0.281	0.079	3.82383528558474e-63	S2	STK39
PPP1CB	2.94344625425638e-67	1.20867	0.52	0.236	5.32233951694638e-63	S2	PPP1CB
SOD21	3.07052744344604e-67	1.61195	0.401	0.155	5.55212772323912e-63	S2	SOD2
GOLGA4	1.80766916962704e-66	1.77242	0.361	0.129	3.26862739251961e-62	S2	GOLGA4
TJP1	1.22957478885274e-65	2.09205	0.26	0.07	2.22331713320353e-61	S2	TJP1
NIBAN1	2.92302169674384e-65	2.0787	0.29	0.087	5.28540783205222e-61	S2	NIBAN1
AKAP9	2.12641485953048e-64	1.78851	0.338	0.116	3.84498334900301e-60	S2	AKAP9
TRPV4	9.93050654074455e-62	2.00514	0.276	0.083	1.79563419269743e-57	S2	TRPV4
RIN2	1.01600229073208e-61	2.05872	0.25	0.068	1.83713534210175e-57	S2	RIN2
RPL21	2.59330721902674e-61	0.593479	0.932	0.652	4.68921811344416e-57	S2	RPL21
RNF130	5.70225825835754e-61	2.04367	0.263	0.076	1.03108233827621e-56	S2	RNF130
PDLIM51	1.474732364124e-60	1.83041	0.321	0.111	2.66661106080902e-56	S2	PDLIM5
TSC22D1	4.11485643464044e-60	1.41238	0.35	0.125	7.44048340511684e-56	S2	TSC22D1
ALCAM	5.94342958586706e-60	1.72567	0.382	0.153	1.07469093771648e-55	S2	ALCAM
GNAS	5.95720616117489e-59	1.12977	0.612	0.343	1.07718201806364e-54	S2	GNAS
RPS29	6.11277128808357e-59	0.631235	0.898	0.659	1.10531130431127e-54	S2	RPS29
BACE2	1.68403811680677e-58	1.69149	0.333	0.12	3.04507772281001e-54	S2	BACE2
SPINT1	2.37454962374147e-58	1.37455	0.42	0.179	4.29366062964933e-54	S2	SPINT1
KLF4	2.95722677691143e-58	1.49346	0.366	0.14	5.34725745801124e-54	S2	KLF4
RPL17	1.29653238723273e-57	0.622428	0.905	0.733	2.34438986259422e-53	S2	RPL17
ANXA1	3.32690418132544e-56	1.07396	0.792	0.606	6.01570814067265e-52	S2	ANXA1
ASS1	3.38850947299373e-56	1.51516	0.315	0.11	6.12710282906726e-52	S2	ASS1
NSMCE2	4.40785342782357e-56	1.86806	0.273	0.087	7.97028056819058e-52	S2	NSMCE2
XBP1	1.66070462200665e-55	0.794882	0.553	0.259	3.00288609751242e-51	S2	XBP1
CPD	3.57548758807189e-55	1.71624	0.294	0.099	6.4651966567516e-51	S2	CPD
NCOA7	1.30671789535459e-54	1.69562	0.268	0.084	2.36280729838016e-50	S2	NCOA7
ARID5B	2.25728259331747e-53	1.86655	0.253	0.078	4.08161838523666e-49	S2	ARID5B
MAST41	2.6977966839267e-53	1.91351	0.255	0.08	4.87815596387625e-49	S2	MAST4
NFIC	3.10814077136087e-53	1.6753	0.278	0.092	5.62014014277472e-49	S2	NFIC
HLA-DRB1	6.89499155708995e-53	1.48682	0.325	0.121	1.246752373353e-48	S2	HLA-DRB1
PLAAT4	8.68010754638501e-53	1.67068	0.276	0.092	1.56953704653734e-48	S2	PLAAT4
ABLIM1	9.14830760717454e-53	1.5348	0.309	0.111	1.6541969815293e-48	S2	ABLIM1
ATP1B11	1.17461817027942e-52	1.16379	0.51	0.257	2.12394457549925e-48	S2	ATP1B1
C6orf132	8.47870186081981e-51	1.90799	0.254	0.082	1.53311887047344e-46	S2	C6orf132
CTNNA11	9.5951135651078e-50	1.63198	0.301	0.111	1.73498843484279e-45	S2	CTNNA1
MT-ND41	6.34749408034811e-49	0.536561	0.967	0.773	1.14775387960855e-44	S2	MT-ND4
H3-3B1	3.30931628169092e-48	0.421113	0.692	0.351	5.98390570055351e-44	S2	H3-3B
RPL37A	1.06280606667286e-46	0.509522	0.928	0.734	1.92176592975786e-42	S2	RPL37A
PTK21	1.39824595301661e-46	1.60194	0.286	0.106	2.52830833224463e-42	S2	PTK2
CD24	3.68123720523208e-46	0.879483	0.596	0.356	6.65641311450065e-42	S2	CD24
SMIM14	5.76614244905294e-46	1.52394	0.296	0.113	1.04263387763775e-41	S2	SMIM14
RPS6	8.95817216589564e-45	0.54898	0.934	0.846	1.61981669103725e-40	S2	RPS6
ZFP36	1.45847503010214e-44	1.10508	0.384	0.172	2.6372145494307e-40	S2	ZFP36
TTC3	1.84484468982979e-44	1.49523	0.303	0.119	3.33584816815022e-40	S2	TTC3
TNFSF101	1.95155591643001e-44	1.12491	0.386	0.175	3.52880340808875e-40	S2	TNFSF10
IGF2BP2	8.61016967768712e-44	1.48666	0.309	0.125	1.55689088111938e-39	S2	IGF2BP2
NAMPT	1.19185732201822e-43	1.73033	0.293	0.118	2.15511640967334e-39	S2	NAMPT
CAST1	8.16475868021393e-43	1.17587	0.361	0.161	1.47635166455628e-38	S2	CAST
LMNA1	5.64871335959218e-42	1.02449	0.57	0.343	1.02140034968146e-37	S2	LMNA
MLPH	2.21422995120301e-41	1.41366	0.275	0.105	4.00377059776529e-37	S2	MLPH
KRT19	4.10118105555395e-41	0.573681	0.835	0.63	7.41575558465266e-37	S2	KRT19
KMT2E	4.21595581614024e-41	1.87495	0.277	0.112	7.62329130674479e-37	S2	KMT2E
RPL27A	9.30587839968321e-41	0.43169	0.91	0.724	1.68268893223072e-36	S2	RPL27A
PTPRF	9.37533132275806e-40	1.25131	0.311	0.131	1.69524740978111e-35	S2	PTPRF
PALLD1	1.28267915674136e-39	1.39372	0.281	0.11	2.31934045121973e-35	S2	PALLD
RPS20	1.52718725766107e-38	0.378728	0.863	0.581	2.76145999930274e-34	S2	RPS20
KRT8	1.95972618497392e-38	0.889119	0.575	0.352	3.54357688766983e-34	S2	KRT8
RPS17	5.0924430736949e-38	0.401112	0.887	0.604	9.20815556585512e-34	S2	RPS17
CUX11	5.28017168561272e-38	1.37472	0.35	0.166	9.54760644192493e-34	S2	CUX1
CEACAM6	1.50571414928092e-37	1.42203	0.275	0.113	2.72263232472976e-33	S2	CEACAM6
BBLN	1.07902797350981e-36	1.02254	0.334	0.15	1.95109838170044e-32	S2	BBLN
IGF1R1	8.21890992992093e-36	1.32901	0.265	0.108	1.4861432935283e-31	S2	IGF1R
YBX3	9.50743141458414e-36	0.888023	0.452	0.245	1.7191337483851e-31	S2	YBX3
SON1	8.95690834003741e-34	1.36556	0.278	0.121	1.61958816604556e-29	S2	SON
HLA-B1	1.70024096960185e-33	0.443904	0.79	0.502	3.07437572123407e-29	S2	HLA-B
RPL7	3.11118327980031e-33	0.341758	0.932	0.816	5.62564160653492e-29	S2	RPL7
TMEM123	5.22818772743664e-33	1.114	0.308	0.141	9.45360904875093e-29	S2	TMEM123
MT-CYB	6.16567353692938e-33	0.43945	0.966	0.766	1.11487708894757e-28	S2	MT-CYB
CCND11	7.03834174326592e-33	1.19252	0.328	0.159	1.27267295401734e-28	S2	CCND1
FAM3D	1.32560083180683e-32	0.650142	0.373	0.175	2.39695142407312e-28	S2	FAM3D
ENSG000002899011	2.13637075100196e-32	0.551565	0.322	0.146	3.86298559196175e-28	S2	ENSG00000289901
JUNB	2.39484629283217e-32	0.749336	0.496	0.29	4.33036106669913e-28	S2	JUNB
BPIFB1	4.33774768904642e-31	0.571796	0.486	0.271	7.84351537133374e-27	S2	BPIFB1
CA121	5.9755118274191e-31	1.21425	0.359	0.194	1.08049204863392e-26	S2	CA12
CLDN10	8.16116620142795e-31	0.62897	0.367	0.176	1.4757020725422e-26	S2	CLDN10
VMP11	6.68302541163063e-30	1.41645	0.264	0.12	1.20842465493105e-25	S2	VMP1
EXT11	1.06953043722359e-29	0.816646	0.274	0.12	1.9339249365877e-25	S2	EXT1
CEBPB	2.53411674929188e-29	1.17488	0.273	0.125	4.58218990606958e-25	S2	CEBPB
TPM41	3.41123423452437e-29	1.02239	0.479	0.308	6.16819374286696e-25	S2	TPM4
CEBPD	3.59021949585044e-29	1.25572	0.25	0.11	6.49183489239677e-25	S2	CEBPD
RPL26	2.95071039284653e-28	0.379009	0.923	0.916	5.33547453234509e-24	S2	RPL26
RPS9	7.91040748890383e-28	0.400839	0.933	0.887	1.43035988214359e-23	S2	RPS9
LRRC26	1.52797688112082e-27	0.88029	0.296	0.14	2.76288779644266e-23	S2	LRRC26
B2M	4.10353567450599e-26	0.334351	0.984	0.841	7.42001320664173e-22	S2	B2M
RPL3	5.65377238598765e-26	0.383839	0.954	0.939	1.02231512283429e-21	S2	RPL3
MYH91	8.44830344620761e-26	1.07553	0.285	0.142	1.52762222914326e-21	S2	MYH9
RHOB	2.36008853936161e-25	0.990737	0.284	0.141	4.26751209687367e-21	S2	RHOB
RPLP2	1.19277610448449e-24	0.35963	0.941	0.955	2.15677775212886e-20	S2	RPLP2
TPD52L1	1.82214367950746e-24	0.857781	0.384	0.224	3.29480020128539e-20	S2	TPD52L1
KRT18	2.13951222628828e-24	0.479158	0.67	0.474	3.86866600757446e-20	S2	KRT18
H3-3A1	2.28750175372445e-24	0.537646	0.414	0.233	4.13626067108456e-20	S2	H3-3A
GPX1	7.4937226542163e-24	0.681941	0.365	0.2	1.35501493033539e-19	S2	GPX1
CSNK1A11	8.40898644535973e-24	0.88015	0.395	0.238	1.52051292904995e-19	S2	CSNK1A1
RPL34	1.17222457267778e-23	0.360127	0.944	0.957	2.11961647231595e-19	S2	RPL34
RPS2	1.07870310525841e-22	0.280459	0.957	0.865	1.95051095492825e-18	S2	RPS2
RPL9	2.82819379292295e-22	0.342558	0.864	0.766	5.11394001636328e-18	S2	RPL9
AQP5	1.75139865841043e-21	0.405314	0.354	0.19	3.16687905413774e-17	S2	AQP5
SMIM22	1.90302664181653e-21	0.55051	0.324	0.17	3.44105277373266e-17	S2	SMIM22
SLC38A21	1.44900634033009e-20	0.831833	0.284	0.152	2.62009326458487e-16	S2	SLC38A2
HLA-E1	2.69421212600621e-20	0.807766	0.329	0.188	4.87167436624443e-16	S2	HLA-E
MARCKSL1	2.9649291596714e-20	0.804274	0.328	0.188	5.36118490651783e-16	S2	MARCKSL1
RPL10A	3.02544175501032e-20	0.319819	0.89	0.854	5.47060378140966e-16	S2	RPL10A
BRD2	3.62281256105534e-20	0.938465	0.254	0.131	6.55076967290026e-16	S2	BRD2
ZG16B	3.45496624502664e-19	0.869885	0.26	0.139	6.24726996425718e-15	S2	ZG16B
SLC25A6	5.46076462389882e-19	0.366456	0.742	0.62	9.87415459293385e-15	S2	SLC25A6
HLA-C1	8.28010533345534e-19	0.310517	0.649	0.44	1.49720864639539e-14	S2	HLA-C
LYZ	2.11533556228463e-18	0.254418	0.395	0.23	3.82494976372308e-14	S2	LYZ
PLPP2	3.22348521271693e-18	0.746546	0.32	0.188	5.82870596163476e-14	S2	PLPP2
MT-CO1	4.39776466651499e-18	0.254503	0.981	0.852	7.9520380699924e-14	S2	MT-CO1
EIF3L	1.12580638772396e-17	0.668676	0.36	0.221	2.03568311028246e-13	S2	EIF3L
RPS27	3.22689937875359e-17	0.271408	0.957	0.97	5.83487945666224e-13	S2	RPS27
SPATS2L	3.66489960329279e-17	0.796706	0.334	0.207	6.62687146267402e-13	S2	SPATS2L
RBM39	1.28531206427705e-16	0.799107	0.323	0.199	2.32410127462576e-12	S2	RBM39
TM4SF1	2.08743875065001e-16	0.39509	0.589	0.436	3.77450674892535e-12	S2	TM4SF1
RPL23A	4.38916950127432e-16	0.299655	0.9	0.903	7.93649629220422e-12	S2	RPL23A
NFKBIA	8.83947099726306e-16	0.738695	0.282	0.165	1.59835314572511e-11	S2	NFKBIA
BRI3	2.34751293345093e-15	0.745924	0.282	0.167	4.24477288626598e-11	S2	BRI3
RPS14	2.89304867290492e-14	0.281328	0.939	0.957	5.23121061034668e-10	S2	RPS14
MDK	5.05414130360197e-14	0.519985	0.479	0.354	9.13889830517308e-10	S2	MDK
NPC2	1.58411961672885e-12	0.495713	0.457	0.341	2.8644050909691e-08	S2	NPC2
DDX5	8.3735425912899e-12	0.57735	0.347	0.238	1.51410397135704e-07	S2	DDX5
RNASEK	2.08226679811451e-11	0.584286	0.274	0.174	3.76515482435065e-07	S2	RNASEK
CRIP1	5.25684045904395e-11	0.256643	0.287	0.188	9.50541891804326e-07	S2	CRIP1
HSPA1A1	2.38836947123209e-10	0.292806	0.387	0.278	4.31864967788186e-06	S2	HSPA1A
EIF3E	8.79107980253164e-10	0.293865	0.447	0.33	1.58960304989377e-05	S2	EIF3E
CARHSP1	6.46652263218121e-09	0.515964	0.267	0.181	0.000116928	S2	CARHSP1
GABARAP	5.38492406215249e-07	0.251733	0.461	0.363	0.00973702	S2	GABARAP
VAMP8	8.86303957522183e-07	0.258605	0.459	0.366	0.0160261	S2	VAMP8
HDLBP	9.84257527415724e-07	0.431716	0.27	0.195	0.0177973	S2	HDLBP
PPA1	2.27892062280015e-06	0.260183	0.502	0.416	0.0412074	S2	PPA1
ACTN41	2.45864786579881e-05	0.470031	0.291	0.226	0.444573	S2	ACTN4
CSDE1	3.33661440886103e-05	0.369989	0.279	0.215	0.603327	S2	CSDE1
HEBP2	0.000240796	0.45737	0.254	0.202	1	S2	HEBP2
EPCAM	0.00132028	0.257368	0.296	0.243	1	S2	EPCAM
PLA2G16	0	4.63814	0.832	0.044	0	S3	PLA2G16
H3F3A	0	2.57523	0.953	0.2	0	S3	H3F3A
H3F3B	0	2.39647	0.949	0.206	0	S3	H3F3B
MTRNR2L8	0	2.43281	0.857	0.146	0	S3	MTRNR2L8
H2AFV	0	3.18365	0.775	0.097	0	S3	H2AFV
MRPS12	0	2.71549	0.862	0.208	0	S3	MRPS12
ARF5	0	2.6155	0.886	0.237	0	S3	ARF5
NCBP2-AS2	0	3.52829	0.702	0.064	0	S3	NCBP2-AS2
MTRNR2L12	0	1.73976	0.763	0.138	0	S3	MTRNR2L12
RNF7	0	2.41862	0.937	0.314	0	S3	RNF7
ATP6V1F	0	2.38341	0.895	0.276	0	S3	ATP6V1F
BOLA3	0	2.51715	0.804	0.189	0	S3	BOLA3
DNAJC19	0	2.69085	0.777	0.177	0	S3	DNAJC19
PTP4A1	0	3.524	0.673	0.075	0	S3	PTP4A1
PFN2	0	2.8126	0.724	0.127	0	S3	PFN2
LINC01206	0	4.3959	0.623	0.028	0	S3	LINC01206
OCIAD2	0	2.31369	0.947	0.354	0	S3	OCIAD2
STMP1	0	2.2365	0.833	0.248	0	S3	STMP1
IGFL2-AS1	0	3.88156	0.626	0.047	0	S3	IGFL2-AS1
H2AFZ	0	2.11336	0.716	0.139	0	S3	H2AFZ
TOMM5	0	2.36794	0.778	0.201	0	S3	TOMM5
POLR2H	0	2.49274	0.728	0.162	0	S3	POLR2H
GPI	0	3.11189	0.728	0.165	0	S3	GPI
TMEM14A	0	2.94699	0.701	0.144	0	S3	TMEM14A
EXOSC5	0	3.3544	0.631	0.075	0	S3	EXOSC5
MRPL3	0	2.46867	0.721	0.174	0	S3	MRPL3
FAM162A	0	3.09076	0.724	0.181	0	S3	FAM162A
SNRPG	0	2.02499	0.928	0.388	0	S3	SNRPG
TFRC	0	3.08221	0.616	0.084	0	S3	TFRC
CNBP	0	2.01072	0.904	0.381	0	S3	CNBP
SERP1	0	1.99271	0.927	0.439	0	S3	SERP1
HILPDA	0	5.32382	0.5	0.041	0	S3	HILPDA
TPI1	0	2.0542	0.975	0.52	0	S3	TPI1
SEM1	0	1.945	0.949	0.496	0	S3	SEM1
CTAG2	0	4.02608	0.476	0.031	0	S3	CTAG2
RAB6B	0	4.85133	0.411	0.015	0	S3	RAB6B
COX6B1	0	1.57933	0.963	0.637	0	S3	COX6B1
RPS21	0	1.32323	0.998	0.906	0	S3	RPS21
RPLP0	0	1.44147	1	0.921	0	S3	RPLP0
RPS7	0	1.39845	1	0.928	0	S3	RPS7
RPS19	0	1.56175	1	0.973	0	S3	RPS19
RPL8	0	1.22286	1	0.979	0	S3	RPL8
RPLP1	0	1.62428	1	0.984	0	S3	RPLP1
POLR2I	4.53333181260117e-306	2.20094	0.779	0.229	8.19717058354543e-302	S3	POLR2I
SPINT2	1.82061283630579e-304	1.87052	0.903	0.587	3.29203213060812e-300	S3	SPINT2
SMS	3.00393937646189e-304	2.69083	0.717	0.187	5.43172318051839e-300	S3	SMS
S100A6	8.36904527809821e-303	1.47321	0.995	0.909	1.51329076718572e-298	S3	S100A6
COX5A	5.35956892355423e-300	1.76741	0.905	0.456	9.69117252757076e-296	S3	COX5A
SUMO2	3.4877140594274e-299	1.52678	0.95	0.526	6.30648456225663e-295	S3	SUMO2
SEC61G	2.81116654376081e-293	1.78352	0.917	0.457	5.0831513444283e-289	S3	SEC61G
CLEC2L	3.6748317245065e-288	4.68827	0.373	0.014	6.64483072425265e-284	S3	CLEC2L
ZFAT	8.27810179346189e-287	4.20196	0.4	0.023	1.49684636629378e-282	S3	ZFAT
LSM4	4.66326615155036e-286	2.08959	0.785	0.251	8.43211785523337e-282	S3	LSM4
TBCB	2.20246671160067e-284	2.56891	0.622	0.123	3.98250030791632e-280	S3	TBCB
SF3B6	2.81892334274638e-282	1.98172	0.806	0.276	5.097177188354e-278	S3	SF3B6
FTH1	5.97504505333553e-282	1.29761	1	0.946	1.08040764654413e-277	S3	FTH1
H1F0	1.04089174248503e-281	3.68003	0.482	0.056	1.88214044876143e-277	S3	H1F0
ROMO1	8.17586512588223e-281	1.86148	0.838	0.303	1.47835993206203e-276	S3	ROMO1
ATP5F1E	5.60959200589601e-278	1.29005	0.971	0.744	1.01432642650612e-273	S3	ATP5F1E
GPNMB1	4.96512945067793e-276	2.0879	0.685	0.153	8.97794707271584e-272	S3	GPNMB
FBL	7.72736987416374e-274	2.11899	0.758	0.237	1.39726302064629e-269	S3	FBL
NDUFB2	9.87257729002468e-273	1.86989	0.853	0.408	1.78515942558226e-268	S3	NDUFB2
NRN1	1.06231734067153e-272	6.21625	0.345	0.012	1.92088221540226e-268	S3	NRN1
RPL35A	4.4678744222772e-270	0.993951	0.998	0.954	8.07881053036163e-266	S3	RPL35A
CCDC58	1.90489132218552e-269	3.96061	0.392	0.026	3.44442448877587e-265	S3	CCDC58
RPL24	2.15802066939679e-268	1.05568	0.995	0.919	3.90213297440328e-264	S3	RPL24
DBI	2.89160764820114e-268	2.14618	0.838	0.406	5.2286049494773e-264	S3	DBI
SOX2	3.49929635230922e-268	2.99018	0.58	0.118	6.32742766424553e-264	S3	SOX2
PYURF	5.65704731881531e-268	2.82465	0.52	0.075	1.02290729618818e-263	S3	PYURF
GPX2	6.9574094712452e-268	2.31379	0.67	0.162	1.25803878059056e-263	S3	GPX2
TMEM14C	1.02268158814637e-267	2.1309	0.714	0.195	1.84921284768627e-263	S3	TMEM14C
DGUOK	3.92823538925775e-266	2.3105	0.66	0.158	7.10303523085587e-262	S3	DGUOK
TMEM147	4.45083205479911e-266	2.17678	0.707	0.197	8.04799452148775e-262	S3	TMEM147
LSM7	6.54151679925128e-265	1.90107	0.801	0.289	1.18283706764062e-260	S3	LSM7
MRPL36	4.12598766835197e-258	2.13818	0.685	0.18	7.46061090191404e-254	S3	MRPL36
COX6C	6.51726020800789e-257	1.51589	0.924	0.564	1.17845099081199e-252	S3	COX6C
MIF	1.10422844969196e-255	1.19818	0.992	0.823	1.99666588273301e-251	S3	MIF
C9orf3	7.29582849709429e-253	2.89467	0.514	0.083	1.31923170884459e-248	S3	C9orf3
ATP5MD	4.13377167854496e-248	2.17503	0.607	0.125	7.47468594914499e-244	S3	ATP5MD
CHCHD2	3.30421968885741e-245	1.18518	0.974	0.744	5.97469004139196e-241	S3	CHCHD2
PDCD5	1.04275944336225e-244	1.922	0.763	0.278	1.88551762548762e-240	S3	PDCD5
CD9	9.19167720916673e-243	2.05377	0.88	0.595	1.66203907296153e-238	S3	CD9
ANAPC13	1.97524836771716e-242	2.56898	0.548	0.107	3.57164409850616e-238	S3	ANAPC13
COX6A1	2.41385475332288e-240	1.412	0.919	0.563	4.36473216495843e-236	S3	COX6A1
NDUFB6	6.43180373973052e-240	2.39688	0.608	0.15	1.16299875221807e-235	S3	NDUFB6
MEA1	1.02943958926807e-238	2.30758	0.594	0.134	1.86143266531453e-234	S3	MEA1
LAMTOR4	1.57736577944712e-237	2.26246	0.689	0.23	2.85219280239628e-233	S3	LAMTOR4
HSPE1	2.09292229277907e-237	1.59549	0.871	0.417	3.78442208980311e-233	S3	HSPE1
CDK4	2.16139927489203e-237	2.29001	0.6	0.14	3.90824216885977e-233	S3	CDK4
GAPDH	1.07044500965255e-236	1.49755	0.997	0.941	1.93557866645374e-232	S3	GAPDH
MTHFD2	3.18139265397806e-235	2.97192	0.486	0.081	5.75259419692313e-231	S3	MTHFD2
FAM96A	1.28302877693855e-234	2.90356	0.456	0.064	2.31997263446028e-230	S3	FAM96A
C19orf70	6.33369680547607e-234	2.73629	0.48	0.075	1.14525905636618e-229	S3	C19orf70
AKR1C2	3.95880259002692e-231	2.22835	0.571	0.123	7.15830684328668e-227	S3	AKR1C2
MT-ND4L	6.35490304073937e-230	2.07946	0.766	0.338	1.14909356782649e-225	S3	MT-ND4L
GGCT	6.77912362451962e-230	2.17828	0.688	0.221	1.22580113378564e-225	S3	GGCT
ALDOA	2.42113521512647e-229	2.09938	0.649	0.178	4.37789669599169e-225	S3	ALDOA
CALB1	1.95532534819282e-226	3.59732	0.362	0.031	3.53561929460227e-222	S3	CALB1
COX5B	5.26973288574606e-226	1.2618	0.903	0.529	9.52873100400603e-222	S3	COX5B
BNIP3	7.59688174518083e-225	3.44026	0.5	0.104	1.3736681571636e-220	S3	BNIP3
MTHFD2L	1.36264376438896e-222	2.88754	0.447	0.067	2.46393245476812e-218	S3	MTHFD2L
ARL4D	1.06285017316511e-221	3.11689	0.46	0.076	1.92184568311715e-217	S3	ARL4D
C12orf751	1.67161183047934e-221	1.82766	0.659	0.183	3.02260851187275e-217	S3	C12orf75
FAM136A	1.9522774610711e-221	2.42125	0.536	0.112	3.53010810510877e-217	S3	FAM136A
TXN	2.43930682759837e-221	1.09792	0.979	0.696	4.41075460566338e-217	S3	TXN
C19orf53	3.48444672881553e-220	1.56014	0.813	0.333	6.30057657504424e-216	S3	C19orf53
RPS16	8.19945934393303e-217	0.855733	0.992	0.913	1.48262623856997e-212	S3	RPS16
NDUFB9	1.39367526857746e-216	1.50998	0.858	0.438	2.52004362064176e-212	S3	NDUFB9
RPL22L1	2.40719869074292e-214	2.21003	0.658	0.203	4.35269667260134e-210	S3	RPL22L1
ELP5	2.34965383053483e-211	2.72126	0.448	0.072	4.24864405637307e-207	S3	ELP5
SLC2A3	9.78715349908784e-211	5.19315	0.299	0.017	1.76971309570506e-206	S3	SLC2A3
KRT10	9.97632623361173e-211	1.65773	0.781	0.323	1.80391930956167e-206	S3	KRT10
PCSK1N	4.99910644712605e-210	3.4993	0.356	0.036	9.03938427769333e-206	S3	PCSK1N
NDUFB5	1.12036991821539e-207	1.95436	0.646	0.198	2.02585288611706e-203	S3	NDUFB5
RARRES3	1.63114809490979e-207	4.03128	0.336	0.03	2.94944198521588e-203	S3	RARRES3
LGALS3	4.27930826428812e-207	1.75346	0.851	0.514	7.73784520348578e-203	S3	LGALS3
ACP1	5.20593885099844e-206	1.83128	0.684	0.225	9.41337863037538e-202	S3	ACP1
H2AFJ	7.84430645355204e-200	2.63359	0.42	0.064	1.41840749293128e-195	S3	H2AFJ
RANBP1	1.04792166637552e-199	1.58924	0.765	0.303	1.89485195714022e-195	S3	RANBP1
SLC39A4	1.14569953636731e-199	2.3659	0.513	0.114	2.07165390165937e-195	S3	SLC39A4
COX17	1.16724995090298e-199	1.73423	0.721	0.272	2.11062136122277e-195	S3	COX17
SERF2	1.97209117769678e-199	0.92149	0.995	0.884	3.56593526751131e-195	S3	SERF2
POP7	2.77964060277718e-198	2.2492	0.539	0.131	5.0261461379417e-194	S3	POP7
PGRMC1	3.26532993099087e-197	2.14569	0.566	0.15	5.9043695812177e-193	S3	PGRMC1
RHEB	1.42577192437391e-196	1.89144	0.649	0.211	2.57808079365291e-192	S3	RHEB
EIF3K	6.36256635007537e-196	1.43808	0.85	0.513	1.15047924742063e-191	S3	EIF3K
SNRPD2	9.27511078528842e-196	1.26057	0.893	0.514	1.67712553219585e-191	S3	SNRPD2
STOML2	3.86022855473468e-195	2.0246	0.587	0.162	6.98006527267124e-191	S3	STOML2
AL118516.1	4.92851238838948e-194	3.6659	0.312	0.026	8.91173610068586e-190	S3	AL118516.1
PHF3	9.87780748293597e-193	2.67683	0.435	0.078	1.78610514906448e-188	S3	PHF3
C15orf61	2.52495982382205e-192	2.63939	0.432	0.076	4.56563235343503e-188	S3	C15orf61
MRPL41	3.75438669207693e-192	1.60014	0.74	0.293	6.7886820166135e-188	S3	MRPL41
NGRN	4.19232534383218e-191	2.18432	0.535	0.133	7.58056268671735e-187	S3	NGRN
RPAIN	7.15755892645978e-191	2.60672	0.432	0.077	1.29422980508246e-186	S3	RPAIN
PSMD8	2.06966752877846e-190	1.76051	0.722	0.297	3.74237282553721e-186	S3	PSMD8
ALG3	2.44587889241281e-190	2.27013	0.508	0.117	4.42263821326084e-186	S3	ALG3
NTRK2	1.70299551840952e-189	2.86754	0.397	0.061	3.07935649638809e-185	S3	NTRK2
STMN1	9.62417857787766e-189	1.72209	0.697	0.251	1.74024397045184e-184	S3	STMN1
LAGE3	6.2336098070362e-188	2.12285	0.563	0.157	1.12716132530829e-183	S3	LAGE3
ADSS	8.37639637078799e-188	3.30149	0.325	0.032	1.51461999176588e-183	S3	ADSS
RCN2	1.16182506341032e-185	2.19568	0.528	0.136	2.10081207965855e-181	S3	RCN2
SSR3	2.25243601407764e-183	1.66251	0.698	0.265	4.0728548006552e-179	S3	SSR3
PCBP2	5.52611636286125e-183	1.5848	0.771	0.365	9.99232360732571e-179	S3	PCBP2
PSMA7	8.05383555028581e-183	1.40989	0.837	0.438	1.45629454420268e-178	S3	PSMA7
TMA7	1.81587211467595e-182	1.1893	0.899	0.561	3.28345995775706e-178	S3	TMA7
MRPL14	1.39599171854179e-181	1.75542	0.664	0.235	2.52423222546726e-177	S3	MRPL14
FBXO27	8.57323500921392e-181	3.82988	0.275	0.019	1.55021235436606e-176	S3	FBXO27
NUDT16	1.0067451580632e-180	3.31714	0.331	0.038	1.82039659480988e-176	S3	NUDT16
NDUFS6	4.15216110156963e-180	1.45279	0.796	0.375	7.5079377038582e-176	S3	NDUFS6
FTL	4.89234312366942e-180	0.741342	0.99	0.913	8.84633483621904e-176	S3	FTL
CSRP2	6.77221476307387e-180	1.94886	0.523	0.13	1.22455187345902e-175	S3	CSRP2
AC233280.1	5.38467747699472e-179	4.50241	0.25	0.012	9.73657381390185e-175	S3	AC233280.1
PEPD	7.38457589377433e-179	3.93093	0.334	0.043	1.33527901311227e-174	S3	PEPD
NDUFB4	2.12902737271983e-176	1.23227	0.86	0.459	3.849707295352e-172	S3	NDUFB4
NCBP2	9.1827448403085e-176	2.23097	0.467	0.103	1.66042392202458e-171	S3	NCBP2
ADM	1.00469748743816e-174	3.5941	0.39	0.071	1.81669399678568e-170	S3	ADM
GTF2A2	1.558313949394e-173	1.85619	0.583	0.176	2.81774328329424e-169	S3	GTF2A2
AC007326.4	3.55388786708578e-170	4.02931	0.262	0.018	6.4261400412645e-166	S3	AC007326.4
PPDPF	4.61284295474762e-170	0.9823	0.955	0.773	8.34094263077465e-166	S3	PPDPF
GPC3	1.08954494183364e-168	3.73558	0.267	0.021	1.97011516382358e-164	S3	GPC3
CHCHD6	1.01685498271211e-166	2.63043	0.368	0.059	1.83867717974003e-162	S3	CHCHD6
HINT2	5.17945012364366e-166	2.19238	0.477	0.118	9.36548171357247e-162	S3	HINT2
SLC25A5	1.68155636827081e-165	1.31613	0.876	0.561	3.04059022510729e-161	S3	SLC25A5
ZNF706	1.12762200025517e-163	1.60339	0.676	0.269	2.03896610086139e-159	S3	ZNF706
COX20	3.80586532401149e-162	2.12405	0.477	0.12	6.88176567887757e-158	S3	COX20
ATP5MC2	1.36194222711441e-161	1.0264	0.93	0.663	2.46266393506828e-157	S3	ATP5MC2
SLC6A81	1.82307189103941e-161	2.7242	0.387	0.073	3.29647859337745e-157	S3	SLC6A8
TMEM14B	3.0008632245211e-161	1.8649	0.555	0.17	5.42616088257906e-157	S3	TMEM14B
GPX4	3.53062831775807e-161	1.16997	0.843	0.468	6.38408212417014e-157	S3	GPX4
PAICS	3.743212396047e-161	2.32398	0.441	0.102	6.76847665453219e-157	S3	PAICS
MCUR1	5.25871406707465e-161	2.38069	0.412	0.085	9.50880677608439e-157	S3	MCUR1
MAGEF1	1.40091016493398e-159	2.61423	0.372	0.066	2.53312576023363e-155	S3	MAGEF1
ATG3	1.7676890844006e-159	2.33736	0.44	0.103	3.19633540241316e-155	S3	ATG3
DEK1	1.10157384042119e-156	1.54621	0.66	0.252	1.9918658182496e-152	S3	DEK
PAFAH1B3	2.40085052562662e-156	2.12769	0.47	0.121	4.34121792043805e-152	S3	PAFAH1B3
PMS2	6.35592055200885e-156	3.23899	0.28	0.03	1.14927755421424e-151	S3	PMS2
PDIA6	2.65104628205095e-153	1.64248	0.666	0.285	4.79362188720453e-149	S3	PDIA6
BMP7	4.74979730976918e-152	2.6784	0.323	0.048	8.58858349552463e-148	S3	BMP7
SDHAF3	3.05275493548771e-151	2.58939	0.346	0.059	5.51999147434887e-147	S3	SDHAF3
FIS1	2.75674223520427e-150	1.51233	0.678	0.293	4.98474130969637e-146	S3	FIS1
LARP6	4.04571916124369e-150	2.67251	0.326	0.05	7.31546938736084e-146	S3	LARP6
ATP5MF	1.11389254829154e-149	1.26153	0.819	0.478	2.01414050582076e-145	S3	ATP5MF
SLC25A36	2.31049368567463e-149	2.60653	0.371	0.073	4.17783468243686e-145	S3	SLC25A36
PDCD6	4.88572823228149e-147	1.61777	0.624	0.246	8.83437378961139e-143	S3	PDCD6
CNIH41	8.09369579885214e-147	1.83378	0.524	0.162	1.46350207434844e-142	S3	CNIH4
EMD	1.27795758948709e-146	2.1063	0.431	0.104	2.31080291331055e-142	S3	EMD
RTL8A	3.78645307108047e-146	2.23171	0.407	0.092	6.84666444312771e-142	S3	RTL8A
RAB40B	7.28841386331364e-146	2.68857	0.329	0.055	1.31789099476437e-141	S3	RAB40B
BCAS4	1.64205029610147e-145	3.27734	0.258	0.026	2.96915534541068e-141	S3	BCAS4
RPL29	1.86030877554846e-145	0.68558	0.998	0.9	3.36381032794673e-141	S3	RPL29
ANAPC11	3.33975102389958e-145	1.17895	0.807	0.437	6.03893780141521e-141	S3	ANAPC11
C19orf48	8.02943473678253e-145	2.87626	0.293	0.04	1.45188238910502e-140	S3	C19orf48
UBA2	9.30725317073517e-145	2.18977	0.416	0.099	1.68293751833233e-140	S3	UBA2
LSM51	1.07238660697832e-144	1.41548	0.684	0.287	1.93908946273819e-140	S3	LSM5
TIMM17B	1.40126389020007e-141	2.331	0.373	0.078	2.53376536625977e-137	S3	TIMM17B
AKR1C3	1.90798120224428e-141	1.37786	0.446	0.107	3.4500116098981e-137	S3	AKR1C3
ISCA1	1.0164653566818e-140	2.75717	0.334	0.061	1.83797265795202e-136	S3	ISCA1
SCD	1.02015355338096e-140	2.23103	0.367	0.074	1.84464165522346e-136	S3	SCD
PPIA	1.8386837940314e-139	0.881834	0.963	0.689	3.32470803636758e-135	S3	PPIA
NOP10	8.35888992854595e-139	1.42381	0.658	0.271	1.51145447687968e-134	S3	NOP10
ATRAID	1.97527396818921e-138	1.68782	0.543	0.183	3.57169038927972e-134	S3	ATRAID
MRPL33	3.81957312554073e-138	1.71066	0.519	0.165	6.90655212560274e-134	S3	MRPL33
PPM1G	2.7576977082424e-137	1.83372	0.478	0.139	4.98646899604391e-133	S3	PPM1G
SYNGR2	2.93993630244037e-137	1.60311	0.591	0.226	5.31599282207267e-133	S3	SYNGR2
CHIC2	3.49300098978533e-137	2.65485	0.338	0.065	6.31604438972983e-133	S3	CHIC2
FAM96B	7.36413707682502e-136	2.20751	0.368	0.077	1.3315832662315e-131	S3	FAM96B
HMGA1	1.71006615592185e-135	1.37971	0.635	0.246	3.09214162313789e-131	S3	HMGA1
MAP3K13	2.20267440697096e-135	1.37946	0.645	0.261	3.98287586268489e-131	S3	MAP3K13
GARS	3.17018302767967e-135	3.1544	0.26	0.031	5.73232495065038e-131	S3	GARS
TIMM50	1.31630280187097e-134	2.36708	0.355	0.074	2.38013872634309e-130	S3	TIMM50
YWHAB	2.421099104471e-134	1.44078	0.65	0.282	4.37783140070446e-130	S3	YWHAB
SRP72	5.69042088432773e-134	1.8479	0.472	0.139	1.02894190430414e-129	S3	SRP72
BEX3	1.14606646477085e-133	1.47287	0.67	0.312	2.07231738159865e-129	S3	BEX3
IAH11	4.86180602009746e-133	1.88671	0.445	0.123	8.79111764554023e-129	S3	IAH1
COX14	5.1266365778694e-133	1.60056	0.552	0.194	9.26998426010345e-129	S3	COX14
LSM2	1.58783181763772e-132	1.82501	0.483	0.148	2.87111749265252e-128	S3	LSM2
PHB	2.73292902045252e-132	2.35778	0.339	0.066	4.94168225478224e-128	S3	PHB
PGK1	5.06344807037178e-132	2.25167	0.552	0.224	9.15572680084626e-128	S3	PGK1
CMC2	3.71068081510384e-131	2.37343	0.346	0.071	6.70965304987077e-127	S3	CMC2
ATP5MC1	3.55924397435275e-130	1.35688	0.699	0.341	6.43582495442465e-126	S3	ATP5MC1
NDUFA4L2	7.94099450198419e-130	2.32515	0.436	0.132	1.43589062584878e-125	S3	NDUFA4L2
ACAP2	1.07642358359704e-129	1.99263	0.414	0.108	1.94638912386016e-125	S3	ACAP2
FBXO17	1.75119479391354e-129	2.94913	0.259	0.034	3.16651042635446e-125	S3	FBXO17
RAB5IF	1.82644203196885e-129	1.49902	0.599	0.237	3.30257248220608e-125	S3	RAB5IF
AKR1C1	2.7993614886549e-129	1.69207	0.406	0.101	5.06180544378579e-125	S3	AKR1C1
CCT6A	5.49472944477803e-128	1.65244	0.553	0.208	9.93556978204763e-124	S3	CCT6A
SNRPD11	8.57175251437577e-128	1.15772	0.732	0.341	1.54994428964943e-123	S3	SNRPD1
SMIM29	1.60257569840983e-126	2.51992	0.312	0.058	2.89777737786465e-122	S3	SMIM29
DNPH1	1.27755594940215e-125	1.82649	0.469	0.148	2.31007666770898e-121	S3	DNPH1
TMEM106C	1.50793248016175e-125	1.96988	0.428	0.121	2.72664351062847e-121	S3	TMEM106C
MRPL51	1.64271765129516e-125	1.31068	0.681	0.314	2.97036205707191e-121	S3	MRPL51
RPL30	2.06146752102023e-124	0.604751	0.996	0.958	3.72754557150878e-120	S3	RPL30
C9orf16	8.18983708468389e-124	2.40059	0.31	0.058	1.48088634165254e-119	S3	C9orf16
OAZ1	8.43061379156513e-124	0.926964	0.899	0.654	1.52442358579081e-119	S3	OAZ1
RTL8C	1.41663421428008e-123	2.21085	0.356	0.082	2.56155798626125e-119	S3	RTL8C
ATP5MC3	6.92589984596905e-123	0.910808	0.858	0.499	1.25234121014812e-118	S3	ATP5MC3
NDRG11	2.64266150194815e-122	2.33615	0.367	0.091	4.77846052782264e-118	S3	NDRG1
CISD3	2.87919478619986e-122	2.01471	0.406	0.111	5.20616001240659e-118	S3	CISD3
PTRHD1	7.0809812789653e-122	1.76085	0.459	0.143	1.28038303486251e-117	S3	PTRHD1
LYRM4	7.17715874862969e-122	2.36595	0.331	0.07	1.29777384492722e-117	S3	LYRM4
CCT4	2.1546812187348e-121	1.76453	0.509	0.184	3.89609457971627e-117	S3	CCT4
S100A11	4.54373929585733e-121	0.756789	0.987	0.799	8.21598939476923e-117	S3	S100A11
H1FX	6.45391752338833e-121	2.92744	0.255	0.036	1.16699736657908e-116	S3	H1FX
PAK21	5.75027941675294e-120	1.82395	0.444	0.136	1.03976552413727e-115	S3	PAK2
MDH2	5.92006481692735e-120	1.36298	0.652	0.309	1.0704661201968e-115	S3	MDH2
RAN	1.69683988472561e-119	1.00144	0.836	0.464	3.06822587956085e-115	S3	RAN
PLP21	1.99461271606999e-119	1.22617	0.687	0.315	3.60665871319776e-115	S3	PLP2
GMPS	5.05000112141004e-119	2.14072	0.364	0.089	9.13141202773364e-115	S3	GMPS
C20orf27	1.63467633130504e-118	2.57422	0.283	0.049	2.95582174226577e-114	S3	C20orf27
KCNK1	3.08133320592498e-118	2.53771	0.359	0.092	5.57166670295355e-114	S3	KCNK1
COX8A	3.35641032340857e-118	0.906207	0.853	0.549	6.06906114678738e-114	S3	COX8A
INSIG1	3.87256644896353e-118	2.96592	0.267	0.043	7.00237465301585e-114	S3	INSIG1
SNU13	1.24362439281632e-117	1.21836	0.667	0.309	2.24872162709046e-113	S3	SNU13
SNRPC	2.07863851182509e-117	1.54006	0.519	0.188	3.75859415708213e-113	S3	SNRPC
ATP5MPL	2.16544162557579e-117	1.59989	0.414	0.111	3.91555154736615e-113	S3	ATP5MPL
NHP2	3.25572700429899e-117	1.36005	0.621	0.277	5.88700556917344e-113	S3	NHP2
PIGT	4.63076634806193e-117	2.23387	0.338	0.077	8.37335171056559e-113	S3	PIGT
SNRPF	3.17657913510338e-116	1.16225	0.694	0.328	5.74389039209393e-112	S3	SNRPF
SSBP1	3.26756242818354e-116	1.2649	0.648	0.295	5.90840638264147e-112	S3	SSBP1
SRP14	4.68587432474864e-116	0.950616	0.863	0.568	8.47299795401049e-112	S3	SRP14
IFT22	9.04602832609894e-116	2.41818	0.295	0.056	1.63570284192521e-111	S3	IFT22
PTS	1.96384535398806e-115	1.75918	0.429	0.128	3.55102516908121e-111	S3	PTS
MRPS33	1.58017649682648e-114	1.73805	0.443	0.138	2.85727514156165e-110	S3	MRPS33
PABPC1	2.13952460698877e-114	0.879727	0.918	0.732	3.8686883943571e-110	S3	PABPC1
ITGAE	1.48542616338765e-113	2.19676	0.334	0.077	2.68594758863754e-109	S3	ITGAE
LSM8	6.90504950411466e-113	1.67274	0.452	0.146	1.24857105133401e-108	S3	LSM8
CAV21	1.12383413241371e-112	1.53445	0.519	0.191	2.03211687823047e-108	S3	CAV2
C19orf24	4.04938224033893e-112	2.58598	0.251	0.039	7.32209296698086e-108	S3	C19orf24
CYB5A	4.1670265176227e-112	1.91993	0.409	0.123	7.53481734916536e-108	S3	CYB5A
CALU1	1.74148107184878e-111	1.8378	0.413	0.124	3.14894607411697e-107	S3	CALU
NAXE	3.59579925790724e-111	1.60823	0.475	0.163	6.50192421814788e-107	S3	NAXE
DYNLT3	8.81554008356846e-111	2.26106	0.308	0.065	1.59402595791085e-106	S3	DYNLT3
SNHG15	2.38499450182829e-110	2.16719	0.34	0.083	4.31254705820591e-106	S3	SNHG15
CYC1	5.31152245897918e-110	1.35153	0.589	0.253	9.60429491032615e-106	S3	CYC1
RPL19	2.21461384736911e-109	0.525769	0.999	0.963	4.00446475881282e-105	S3	RPL19
AKR1B1	6.61162118877182e-109	1.99557	0.359	0.095	1.19551334335372e-104	S3	AKR1B1
TOMM20	1.29770069334344e-108	1.42405	0.629	0.318	2.34650239370361e-104	S3	TOMM20
POLR2F	3.18801287954173e-108	1.5584	0.492	0.18	5.76456488878736e-104	S3	POLR2F
NDUFB11	3.92651088217909e-108	1.09248	0.731	0.4	7.09991697715624e-104	S3	NDUFB11
SIVA1	2.18891112438559e-107	1.31176	0.599	0.264	3.95798909511402e-103	S3	SIVA1
KRT191	3.41023064232484e-107	1.14024	0.874	0.6	6.16637904745178e-103	S3	KRT19
BUD31	1.89584063293444e-106	1.5108	0.49	0.178	3.42805903247205e-102	S3	BUD31
EIF1	4.70607083925439e-106	0.80073	0.979	0.903	8.50951729153978e-102	S3	EIF1
PDCD10	3.31676242333652e-105	1.80603	0.397	0.119	5.9973698138771e-101	S3	PDCD10
PPIB	1.00392148051401e-104	1.0691	0.764	0.454	1.81529082106543e-100	S3	PPIB
SRPRB	1.03764008971693e-103	1.98539	0.336	0.085	1.87626081022615e-99	S3	SRPRB
MED30	3.82168627051724e-103	2.20977	0.302	0.068	6.91037311434927e-99	S3	MED30
UBA5	8.33766938915085e-103	2.42054	0.263	0.05	1.50761737894626e-98	S3	UBA5
POLE4	1.08060219122655e-102	1.65667	0.437	0.148	1.95394488217585e-98	S3	POLE4
PDAP1	1.00740155395792e-101	1.30889	0.543	0.22	1.8215834898667e-97	S3	PDAP1
NIT2	1.26981508508423e-101	1.89975	0.378	0.113	2.29607963684931e-97	S3	NIT2
PTGES3	1.46022589043498e-101	1.10809	0.682	0.347	2.64038045508453e-97	S3	PTGES3
PSMD21	2.53818123727214e-101	1.37232	0.511	0.195	4.58953931323548e-97	S3	PSMD2
ANP32B	3.17608061632551e-101	1.24267	0.596	0.267	5.74298897043979e-97	S3	ANP32B
HMGN2	6.30874351372121e-101	1.20163	0.692	0.383	1.14074700215107e-96	S3	HMGN2
WDR83OS	6.77580933858779e-101	1.23608	0.616	0.291	1.22520184460344e-96	S3	WDR83OS
PFDN2	7.4598066932738e-101	1.46739	0.505	0.198	1.34888224627777e-96	S3	PFDN2
EMC4	1.9651748926338e-100	1.61546	0.423	0.139	3.55342924086044e-96	S3	EMC4
HIST1H4C	2.14646849944217e-100	1.79569	0.305	0.07	3.88124434069133e-96	S3	HIST1H4C
PCNP	1.36305922745469e-99	1.64267	0.431	0.147	2.46468369508357e-95	S3	PCNP
PRELID3B	1.6401350081886e-99	2.00346	0.329	0.085	2.96569212180663e-95	S3	PRELID3B
COPS6	7.44883128287928e-99	1.63667	0.447	0.161	1.34689767257023e-94	S3	COPS6
PFDN4	3.77697895181688e-98	1.8156	0.364	0.106	6.82953334067527e-94	S3	PFDN4
PFN1	7.09203256670583e-98	0.7919	0.881	0.549	1.28238132871175e-93	S3	PFN1
NDUFA4	7.88669038345747e-97	0.908378	0.853	0.646	1.42607135513678e-92	S3	NDUFA4
S100A101	1.71750737833776e-96	0.735142	0.984	0.638	3.10559684151035e-92	S3	S100A10
TFDP2	1.75663388956192e-96	1.83993	0.354	0.102	3.17634539910586e-92	S3	TFDP2
BAG1	3.6040697286103e-96	1.35927	0.578	0.275	6.51687888327314e-92	S3	BAG1
ZNHIT1	4.04630481789834e-96	1.32714	0.557	0.253	7.31652837172378e-92	S3	ZNHIT1
DNAJC2	4.39317734703346e-96	2.01899	0.321	0.084	7.9437432789059e-92	S3	DNAJC2
TRMT112	1.19172669048602e-95	1.05037	0.662	0.322	2.15488020173682e-91	S3	TRMT112
CACYBP	1.7100485342742e-95	1.62894	0.427	0.151	3.0921097596746e-91	S3	CACYBP
PHF20	2.68233983844105e-95	2.07714	0.292	0.068	4.85020689586911e-91	S3	PHF20
DNAJB11	3.73976504801639e-95	1.86919	0.359	0.107	6.76224315982324e-91	S3	DNAJB11
MIEN1	8.53734577576868e-95	1.353	0.506	0.204	1.54372286317449e-90	S3	MIEN1
MRPL34	1.18313025886934e-94	1.7917	0.366	0.111	2.13933613408754e-90	S3	MRPL34
NDUFAB1	7.16446220498078e-94	1.27848	0.558	0.248	1.29547805590462e-89	S3	NDUFAB1
ACTL6A	7.80763826820881e-94	1.95828	0.324	0.087	1.41177715165752e-89	S3	ACTL6A
TOMM7	3.12591822387822e-93	0.658873	0.931	0.765	5.6522853324166e-89	S3	TOMM7
BUD23	3.50575006741557e-93	1.7444	0.368	0.113	6.33909727190083e-89	S3	BUD23
RAD23A	7.46130342665615e-93	1.48469	0.46	0.176	1.34915288560797e-88	S3	RAD23A
SELENOT	1.05708329021938e-92	1.48812	0.44	0.159	1.91141800537468e-88	S3	SELENOT
NDUFA6	3.80218511226337e-92	1.22759	0.571	0.262	6.87511111999463e-88	S3	NDUFA6
TRMT10C	2.55972389327293e-91	2.03259	0.298	0.075	4.62849274381611e-87	S3	TRMT10C
HSPD11	6.45100179719503e-91	1.16938	0.605	0.292	1.16647014496881e-86	S3	HSPD1
FYTTD1	1.32438321383555e-90	2.27145	0.261	0.057	2.39474972725744e-86	S3	FYTTD1
TPM2	1.57541960677155e-90	1.43855	0.411	0.139	2.84867373296432e-86	S3	TPM2
OST4	1.83713134645423e-90	0.778713	0.846	0.585	3.32190090065853e-86	S3	OST4
CHMP5	3.65244532621944e-90	1.69793	0.369	0.116	6.60435163886998e-86	S3	CHMP5
NME4	6.02550142869771e-90	1.60147	0.423	0.154	1.08953116833712e-85	S3	NME4
VMA21	1.57400621873106e-89	1.86853	0.326	0.092	2.8461180447095e-85	S3	VMA21
DAZAP2	3.29577656502539e-89	1.62797	0.386	0.128	5.9594231848789e-85	S3	DAZAP2
HSP90AB1	1.03702106775798e-88	1.04541	0.812	0.633	1.87514149471997e-84	S3	HSP90AB1
SEC61B	4.12871043387989e-88	0.929547	0.743	0.445	7.46553420654162e-84	S3	SEC61B
RPN11	6.27041927015753e-88	1.59995	0.404	0.144	1.13381721242988e-83	S3	RPN1
BIK	6.27980992220768e-88	2.31244	0.254	0.056	1.13551523013359e-83	S3	BIK
ZDHHC3	8.26189193538196e-88	2.07826	0.278	0.067	1.49391529975577e-83	S3	ZDHHC3
NDUFA12	2.18058794225577e-87	1.32728	0.509	0.219	3.94293911718689e-83	S3	NDUFA12
TMEM11	2.80524498959689e-87	2.14885	0.264	0.061	5.0724439901891e-83	S3	TMEM11
NDUFA1	7.59366667732833e-87	0.953945	0.717	0.418	1.37308680859451e-82	S3	NDUFA1
DCXR	1.42294108678348e-86	1.49743	0.449	0.177	2.57296207312189e-82	S3	DCXR
HSPB11	2.9959477648437e-86	0.632906	0.927	0.563	5.41727274839037e-82	S3	HSPB1
PLD3	3.78989598095267e-86	1.85372	0.312	0.087	6.85288991275861e-82	S3	PLD3
CYCS1	1.60646407608006e-85	1.11005	0.593	0.284	2.90480834236797e-81	S3	CYCS
AREG1	2.1175369407752e-85	1.2295	0.498	0.206	3.82893029630971e-81	S3	AREG
OSTF1	2.83696276534962e-85	2.26445	0.272	0.068	5.12979607230518e-81	S3	OSTF1
MYC1	4.97754878049094e-85	1.86625	0.37	0.126	9.00040370488372e-81	S3	MYC
MPLKIP	8.19728046609903e-85	1.74493	0.345	0.109	1.48223225388003e-80	S3	MPLKIP
TMEM256	8.71122971076702e-85	1.45601	0.437	0.169	1.57516455630089e-80	S3	TMEM256
BTG1	5.70057716293115e-84	1.72519	0.488	0.228	1.03077836260121e-79	S3	BTG1
PHF5A	7.17280200847583e-84	1.78055	0.326	0.097	1.2969860591726e-79	S3	PHF5A
BAIAP2L11	8.03609341823935e-84	1.49871	0.388	0.134	1.45308641188604e-79	S3	BAIAP2L1
POLR2K	1.5746487440042e-83	1.34629	0.45	0.176	2.84727985890839e-79	S3	POLR2K
SOX15	1.66619537865965e-82	1.61879	0.36	0.118	3.01281448369239e-78	S3	SOX15
CDKN1A	3.43479025411169e-82	1.58917	0.371	0.126	6.21078773748475e-78	S3	CDKN1A
BANF1	3.51243066389532e-82	1.18542	0.534	0.242	6.35117712645551e-78	S3	BANF1
GRSF1	5.99437782482701e-82	1.86923	0.307	0.088	1.08390339828522e-77	S3	GRSF1
U2SURP1	8.30833807945734e-82	1.53885	0.391	0.14	1.50231369152748e-77	S3	U2SURP
SNAPIN	2.57027329791234e-81	2.14427	0.252	0.059	4.6475681772851e-77	S3	SNAPIN
RPL7A	2.71197975981433e-81	0.509587	0.998	0.945	4.90380180169627e-77	S3	RPL7A
NELFCD	3.08558142321051e-81	2.10831	0.256	0.061	5.57934832944924e-77	S3	NELFCD
RPL39	8.84860080016522e-81	0.42341	1	0.972	1.60000399668587e-76	S3	RPL39
SCAND1	9.8302174143982e-81	1.51986	0.402	0.15	1.77749991287148e-76	S3	SCAND1
PLTP	9.85215736043093e-81	1.85776	0.328	0.103	1.78146709391312e-76	S3	PLTP
UBL5	1.1354268649436e-80	0.866622	0.767	0.487	2.05307885719101e-76	S3	UBL5
PIGX	2.31095818705763e-80	1.89331	0.285	0.077	4.17867459383762e-76	S3	PIGX
NDUFAF3	1.01081058128514e-79	1.70907	0.331	0.105	1.82774769307978e-75	S3	NDUFAF3
PEBP1	1.79567721202496e-79	1.03512	0.687	0.44	3.24694353478352e-75	S3	PEBP1
TKT	5.77142738198567e-79	1.13462	0.569	0.281	1.04358949921065e-74	S3	TKT
CSTB	4.68575527493295e-78	0.361072	0.837	0.584	8.47278268813377e-74	S3	CSTB
MRPL13	5.15537594979156e-78	1.56601	0.377	0.137	9.32195079241309e-74	S3	MRPL13
GTF3A	5.58866439582522e-78	1.52889	0.382	0.139	1.01054229605312e-73	S3	GTF3A
EID1	1.01476588535512e-77	1.32895	0.46	0.196	1.83489967389913e-73	S3	EID1
EMC6	2.42627293751043e-77	1.59094	0.343	0.113	4.38718672560636e-73	S3	EMC6
GID8	9.61335157142124e-77	1.84076	0.296	0.087	1.73828623114439e-72	S3	GID8
TRA2B	1.03399913212153e-76	1.47797	0.401	0.154	1.86967723070215e-72	S3	TRA2B
GSTP1	1.65727067956642e-76	0.614065	0.968	0.834	2.99667684279201e-72	S3	GSTP1
NMB	5.70863629007191e-76	1.95304	0.251	0.062	1.0322356139708e-71	S3	NMB
DYNLRB1	1.42687195222625e-75	1.22705	0.495	0.223	2.5800698640155e-71	S3	DYNLRB1
CCNI	4.64411177563862e-75	0.994269	0.692	0.427	8.39748291270976e-71	S3	CCNI
MTCH1	3.12828141887463e-74	1.25546	0.458	0.196	5.65655846160911e-70	S3	MTCH1
PLS31	6.17605178165097e-74	1.56772	0.358	0.128	1.11675368315813e-69	S3	PLS3
OCIAD1	9.52759371451431e-74	1.53232	0.373	0.14	1.72277949545848e-69	S3	OCIAD1
IMP3	1.46336675611615e-73	1.43918	0.383	0.144	2.64605976840922e-69	S3	IMP3
YDJC	5.89467452130947e-73	1.96776	0.257	0.069	1.06587504694318e-68	S3	YDJC
C8orf59	2.09593442715174e-72	1.55411	0.305	0.094	3.78986863117577e-68	S3	C8orf59
FAM213A	2.36755873200409e-72	1.75363	0.26	0.069	4.28101969920979e-68	S3	FAM213A
SWI5	6.882144041117e-72	1.91254	0.264	0.074	1.24442928551478e-67	S3	SWI5
DCTN3	7.64876690086066e-72	1.55558	0.34	0.118	1.38305003101363e-67	S3	DCTN3
AP1S1	1.1799735832787e-71	1.51925	0.356	0.129	2.13362823328454e-67	S3	AP1S1
MRPL4	2.08469317460446e-71	1.47687	0.369	0.138	3.76954219831979e-67	S3	MRPL4
TOMM22	2.21542745902159e-71	1.3042	0.411	0.164	4.00593593140284e-67	S3	TOMM22
KRTCAP3	2.9483232951452e-71	1.26228	0.462	0.209	5.33115818228156e-67	S3	KRTCAP3
SUMO1	7.50833990075959e-71	1.18861	0.477	0.216	1.35765802085535e-66	S3	SUMO1
DCTPP1	7.72254520662996e-71	1.6769	0.298	0.094	1.39639062426283e-66	S3	DCTPP1
TBCA	1.12745168391167e-70	0.984957	0.598	0.319	2.03865813484907e-66	S3	TBCA
RNF167	2.02276449329752e-70	1.89939	0.259	0.072	3.65756275678058e-66	S3	RNF167
HNRNPUL1	2.10899590337714e-69	1.75534	0.272	0.08	3.81348639248655e-65	S3	HNRNPUL1
RPS18	4.83423561126277e-69	0.49879	1	0.985	8.74126483228534e-65	S3	RPS18
AP2M11	1.78371185148365e-68	1.01718	0.587	0.316	3.22530776985274e-64	S3	AP2M1
COX7B	1.80530250260334e-68	0.882154	0.671	0.401	3.26434798520736e-64	S3	COX7B
MMP24OS	2.08988697082946e-68	1.48246	0.353	0.131	3.77893362065383e-64	S3	MMP24OS
RPN2	3.1334595398002e-68	1.55155	0.397	0.17	5.66592153986673e-64	S3	RPN2
ADIPOR1	8.66788074199525e-68	1.52181	0.34	0.123	1.56732619576758e-63	S3	ADIPOR1
DST1	1.92255499798441e-67	1.05034	0.556	0.292	3.47636394735541e-63	S3	DST
AHCY	2.87250840212496e-67	1.35684	0.406	0.172	5.19406969272234e-63	S3	AHCY
STRAP	1.23956336475155e-66	1.47752	0.344	0.127	2.24137847614375e-62	S3	STRAP
SBDS	1.47983838906905e-66	1.45766	0.352	0.133	2.67584377511465e-62	S3	SBDS
CENPX	1.94914972189634e-66	1.13608	0.546	0.295	3.52445252713295e-62	S3	CENPX
IER3	2.21491719125647e-66	2.30129	0.444	0.222	4.00501326522995e-62	S3	IER3
ATP6V1G1	6.25404628585476e-66	0.810138	0.692	0.423	1.13085664940826e-61	S3	ATP6V1G1
NAA501	6.66339132167336e-66	1.38427	0.369	0.144	1.20487441878498e-61	S3	NAA50
MRPS26	1.00080160759144e-65	1.38463	0.375	0.15	1.80964946684684e-61	S3	MRPS26
CLTA	1.51191272806742e-65	1.03444	0.587	0.338	2.73384059489151e-61	S3	CLTA
NUDCD2	2.16158136665739e-65	1.79413	0.261	0.077	3.9085714271899e-61	S3	NUDCD2
C1orf43	3.02710393248954e-65	1.28582	0.405	0.17	5.47360933072759e-61	S3	C1orf43
PSMC4	3.50165701770882e-65	1.69818	0.306	0.106	6.33169621942109e-61	S3	PSMC4
CAMTA1	8.30089658866904e-65	1.20919	0.427	0.187	1.50096812116314e-60	S3	CAMTA1
RSL24D1	3.40132245187302e-64	1.35951	0.394	0.167	6.1502712574768e-60	S3	RSL24D1
SPCS1	1.87488356030883e-63	1.03843	0.519	0.264	3.39016445375043e-59	S3	SPCS1
MKRN1	8.14788773459851e-63	1.76097	0.259	0.079	1.4733010601701e-58	S3	MKRN1
NBEAL1	4.27068613143533e-62	1.41832	0.327	0.121	7.72225466286136e-58	S3	NBEAL1
UBE2S1	1.26863736739212e-61	1.28587	0.358	0.142	2.29395008771843e-57	S3	UBE2S
ANP32A	1.95814630951864e-61	1.72986	0.268	0.086	3.54072015687161e-57	S3	ANP32A
EIF4G11	6.76801274751774e-61	1.34773	0.359	0.144	1.22379206500616e-56	S3	EIF4G1
CCDC124	9.63205105737843e-61	1.54241	0.306	0.11	1.74166747219517e-56	S3	CCDC124
NAA38	1.51216668209541e-60	1.13096	0.468	0.229	2.73429979456491e-56	S3	NAA38
HPRT1	3.15008398822988e-60	1.62862	0.281	0.095	5.69598186751727e-56	S3	HPRT1
RPL28	3.23412408078948e-60	0.394498	0.998	0.968	5.84794316288353e-56	S3	RPL28
NDUFV2	5.365916673341e-60	1.0552	0.481	0.235	9.70265052873519e-56	S3	NDUFV2
MALSU1	6.11979975625812e-60	1.70371	0.263	0.084	1.10658219192659e-55	S3	MALSU1
NOL7	6.42114958080761e-60	1.45323	0.32	0.12	1.16107226720163e-55	S3	NOL7
MAPK13	1.10362738509836e-59	1.71774	0.261	0.083	1.99557903773485e-55	S3	MAPK13
CTNNAL1	1.32842159465918e-59	1.50293	0.293	0.102	2.40205192746273e-55	S3	CTNNAL1
NDUFA5	4.18594591041859e-59	1.41246	0.334	0.13	7.5690273952189e-55	S3	NDUFA5
MAGEA41	1.72019259457768e-58	1.16598	0.392	0.168	3.11045224951537e-54	S3	MAGEA4
TM4SF11	4.48180958428875e-58	1.13487	0.63	0.41	8.10400809031092e-54	S3	TM4SF1
SPINT1-AS1	1.20473248574661e-57	1.244	0.391	0.172	2.17839728072703e-53	S3	SPINT1-AS1
PERP1	1.8287870809913e-57	0.556921	0.909	0.805	3.30681279984847e-53	S3	PERP
RBM17	2.85132955378249e-57	1.5919	0.26	0.085	5.15577409914949e-53	S3	RBM17
RAP2B1	6.00483661662172e-57	1.76399	0.264	0.089	1.08579455701754e-52	S3	RAP2B
MRPL17	1.15789380593897e-56	1.57993	0.264	0.088	2.09370357989884e-52	S3	MRPL17
TMSB4X	1.3843804718831e-56	0.356523	0.978	0.746	2.50323676925902e-52	S3	TMSB4X
UQCR10	4.25342307105718e-56	0.733514	0.716	0.47	7.69103959708559e-52	S3	UQCR10
SNRPE	7.6539588747084e-56	0.95453	0.533	0.29	1.38398884372477e-51	S3	SNRPE
FLOT1	8.50819681583188e-56	1.42971	0.305	0.115	1.53845214823872e-51	S3	FLOT1
TMSB10	9.66162499272741e-56	0.434944	0.999	0.96	1.74701503118497e-51	S3	TMSB10
MOB1A	1.29091714939182e-55	1.62616	0.264	0.09	2.33423638953028e-51	S3	MOB1A
UQCC2	1.81147794323288e-55	1.12564	0.416	0.194	3.27551441695369e-51	S3	UQCC2
ARPC5L1	4.44453975549209e-55	1.0872	0.397	0.176	8.0366167858808e-51	S3	ARPC5L
METTL26	6.99012582410131e-55	1.25226	0.375	0.166	1.263954551514e-50	S3	METTL26
YWHAQ1	3.46670713295343e-54	0.714397	0.641	0.375	6.2684998378064e-50	S3	YWHAQ
NACA	6.7490730814958e-54	0.424634	0.988	0.889	1.22036739459607e-49	S3	NACA
TXNDC17	1.0687954725543e-53	0.585503	0.622	0.34	1.93259597347268e-49	S3	TXNDC17
ERCC1	1.67871819240253e-53	1.51055	0.285	0.106	3.03545823550225e-49	S3	ERCC1
TIMMDC1	1.67961916990382e-53	1.45819	0.292	0.11	3.03708738302008e-49	S3	TIMMDC1
CAPZA2	1.71143612898191e-53	1.31461	0.317	0.125	3.09461880842509e-49	S3	CAPZA2
POLR1D	3.25581115380686e-53	1.18362	0.445	0.232	5.88715772831357e-49	S3	POLR1D
CSTA	1.16503303782461e-52	0.357983	0.713	0.461	2.10661273899446e-48	S3	CSTA
MRPL47	1.34704514622622e-52	1.37395	0.314	0.126	2.43572703340625e-48	S3	MRPL47
ARPC3	1.43083768619621e-52	0.779581	0.643	0.403	2.58724070417998e-48	S3	ARPC3
ITGB1BP1	1.78015119649181e-52	1.47762	0.283	0.105	3.21886939349649e-48	S3	ITGB1BP1
PSMD11	3.82212036505706e-52	1.34039	0.336	0.142	6.91115804409617e-48	S3	PSMD11
MTPN1	1.09634681848704e-51	1.41798	0.298	0.116	1.98241431718827e-47	S3	MTPN
CBX31	1.45517193556451e-51	1.04067	0.417	0.2	2.63124189388774e-47	S3	CBX3
IMPDH11	3.03001731801126e-51	1.56342	0.25	0.086	5.47887731442796e-47	S3	IMPDH1
YWHAG1	4.44685189917363e-51	1.50214	0.275	0.103	8.04079760408575e-47	S3	YWHAG
MRPL11	6.72293118265489e-51	1.20313	0.335	0.141	1.21564041644766e-46	S3	MRPL11
ARPC5	1.0803940181222e-50	1.07687	0.406	0.194	1.95356846356856e-46	S3	ARPC5
ADRM1	1.65719016931212e-50	1.21469	0.362	0.163	2.99653126415017e-46	S3	ADRM1
GLO11	5.0674239334463e-50	1.10617	0.365	0.162	9.1629159564576e-46	S3	GLO1
DSG2	6.23251890324057e-50	1.43764	0.275	0.103	1.12696406808396e-45	S3	DSG2
SDCCAG81	7.5751257544304e-50	1.21752	0.324	0.135	1.3697342389161e-45	S3	SDCCAG8
UQCRQ	1.07871025293839e-49	0.580268	0.783	0.581	1.9505238793632e-45	S3	UQCRQ
SUB1	1.11700005051758e-49	0.574214	0.73	0.453	2.01975949134589e-45	S3	SUB1
NFE2L21	1.50912403017525e-49	1.02727	0.431	0.217	2.72879807136288e-45	S3	NFE2L2
UBE3A	3.71281126602709e-49	1.47379	0.255	0.091	6.71350533123018e-45	S3	UBE3A
PRDX2	4.3059566736104e-49	0.870357	0.565	0.341	7.78603085722233e-45	S3	PRDX2
FXR1	7.79811478061077e-49	1.47872	0.278	0.107	1.41005511463004e-44	S3	FXR1
METTL5	2.76913018414264e-48	1.19625	0.357	0.163	5.00714119896672e-44	S3	METTL5
CHMP4B	5.23410597374303e-48	1.20942	0.336	0.147	9.46431042172215e-44	S3	CHMP4B
MPC2	6.38655312667596e-48	1.21118	0.359	0.167	1.15481653636555e-43	S3	MPC2
PSMB6	1.12027612331683e-47	1.00708	0.451	0.24	2.02568328618149e-43	S3	PSMB6
EIF1AX	1.2002097219498e-47	0.998101	0.415	0.205	2.17021921922963e-43	S3	EIF1AX
DYNLL1	2.50776215694498e-47	0.596045	0.749	0.502	4.53453553218791e-43	S3	DYNLL1
ARF1	2.81166329522208e-47	0.940038	0.504	0.288	5.08404957042056e-43	S3	ARF1
EFNA1	7.9314960327816e-47	1.34515	0.321	0.141	1.43417311264757e-42	S3	EFNA1
BCAP311	9.85706733053223e-47	0.845495	0.523	0.299	1.78235491470684e-42	S3	BCAP31
UQCRH	1.1927293567759e-46	0.506985	0.835	0.601	2.15669322292219e-42	S3	UQCRH
CCT7	2.00850780520852e-46	1.23185	0.376	0.186	3.63178381337805e-42	S3	CCT7
ERGIC3	2.27973640105566e-46	0.92352	0.483	0.269	4.12221936038884e-42	S3	ERGIC3
MYDGF	2.58410989827306e-46	0.892222	0.457	0.239	4.67258751805736e-42	S3	MYDGF
MED101	1.45628465487244e-45	1.22995	0.326	0.145	2.63325391294035e-41	S3	MED10
EPCAM1	1.72137910527787e-45	1.15683	0.398	0.206	3.11259769816345e-41	S3	EPCAM
RAB7A1	2.27026802618322e-45	0.810694	0.466	0.247	4.1050986449445e-41	S3	RAB7A
DDIT4	6.01038175046944e-45	1.71801	0.288	0.123	1.08679722811988e-40	S3	DDIT4
SNRPD3	7.92185627708346e-45	0.90672	0.462	0.25	1.43243005202223e-40	S3	SNRPD3
FAM3C	1.50690646823897e-43	1.26192	0.293	0.125	2.7247882758697e-39	S3	FAM3C
CLDN7	1.99972091160423e-43	1.07663	0.447	0.253	3.61589535236277e-39	S3	CLDN7
COX7A2L	3.90688475562914e-43	0.902859	0.441	0.236	7.06442901512861e-39	S3	COX7A2L
YBX1	4.61179674865541e-43	0.431166	0.876	0.702	8.33905088091871e-39	S3	YBX1
ETHE1	9.64377477210982e-43	1.40525	0.277	0.117	1.7437873542929e-38	S3	ETHE1
CLIC1	1.30307877946185e-42	0.610715	0.708	0.488	2.35622704902292e-38	S3	CLIC1
RHOA	1.36392392006824e-42	0.878263	0.481	0.272	2.46624723226739e-38	S3	RHOA
TUBB	5.76452902665383e-42	1.03995	0.617	0.416	1.04234213859955e-37	S3	TUBB
RPA31	9.68364640669868e-42	1.05644	0.356	0.173	1.75099694325926e-37	S3	RPA3
S100A16	1.21571985588557e-41	0.460844	0.705	0.458	2.1982646434123e-37	S3	S100A16
PKP11	1.3859601400082e-41	0.950007	0.378	0.187	2.50609312516282e-37	S3	PKP1
POLD2	1.43098304851873e-41	1.10302	0.344	0.164	2.58750354833157e-37	S3	POLD2
UBE2N	1.92212643653947e-41	1.19886	0.296	0.129	3.47558902255067e-37	S3	UBE2N
NDUFB7	3.59310548401684e-41	0.718548	0.592	0.385	6.49705333619925e-37	S3	NDUFB7
SH3BGRL31	5.24952222703671e-41	0.464311	0.666	0.406	9.49218609092778e-37	S3	SH3BGRL3
ZFAS1	1.82090440493929e-40	0.791595	0.692	0.518	3.29255934501122e-36	S3	ZFAS1
ILF2	2.68540388120577e-40	1.18176	0.326	0.155	4.85574729799627e-36	S3	ILF2
DDOST	8.09552552262709e-40	1.28455	0.283	0.124	1.46383292500143e-35	S3	DDOST
RPL37	1.18390386232141e-39	0.296012	0.99	0.965	2.14073496384956e-35	S3	RPL37
TCEAL4	9.77003678939249e-38	1.09697	0.281	0.124	1.76661805225795e-33	S3	TCEAL4
VDAC2	1.23707753855968e-37	0.804843	0.514	0.321	2.23688360522361e-33	S3	VDAC2
SAT2	1.65526333664237e-37	1.18754	0.275	0.122	2.99304716531673e-33	S3	SAT2
PTMS1	1.65637911383234e-37	0.825054	0.463	0.27	2.99506471363164e-33	S3	PTMS
TMED4	2.8367928446689e-37	1.20717	0.28	0.126	5.1294888217303e-33	S3	TMED4
TXNL4A	3.04764603579129e-37	1.20853	0.255	0.107	5.51075356191781e-33	S3	TXNL4A
EIF2A	3.72511891112339e-37	1.2665	0.26	0.112	6.73576001509332e-33	S3	EIF2A
PDIA31	7.33287760877644e-37	0.833407	0.519	0.336	1.32593092921896e-32	S3	PDIA3
BRK1	3.71111494120052e-36	0.790431	0.457	0.265	6.71043803667879e-32	S3	BRK1
EIF2S21	4.84285587863329e-36	0.72675	0.462	0.268	8.75685199974471e-32	S3	EIF2S2
GUK1	6.66905673663925e-36	0.556545	0.707	0.51	1.20589883911911e-31	S3	GUK1
TXNL1	1.54854537528841e-35	1.11471	0.29	0.136	2.8000797475965e-31	S3	TXNL1
PHB2	1.99406838473154e-35	0.915882	0.383	0.206	3.60567445327157e-31	S3	PHB2
MLF2	2.26322450657875e-35	0.887658	0.404	0.225	4.09236255279569e-31	S3	MLF2
CYSTM1	5.02549519721908e-35	1.14965	0.252	0.109	9.08710041561155e-31	S3	CYSTM1
PCBP1	7.54431143895966e-35	1.16972	0.308	0.153	1.36416239439269e-30	S3	PCBP1
TATDN1	9.2513368815607e-35	1.21758	0.253	0.111	1.67282673492381e-30	S3	TATDN1
RBM8A	1.13122484650433e-34	0.822219	0.432	0.248	2.04548076744912e-30	S3	RBM8A
MDH1	3.73432818929451e-34	1.2068	0.271	0.126	6.75241223188232e-30	S3	MDH1
HMGB31	4.20152268353102e-34	1.05093	0.308	0.151	7.59719331636079e-30	S3	HMGB3
NUDT11	6.21844533036342e-34	1.00715	0.321	0.161	1.12441928463631e-29	S3	NUDT1
LUC7L2	6.30847068988431e-34	1.20497	0.256	0.115	1.14069767014488e-29	S3	LUC7L2
MT-ATP8	1.33835443840362e-33	1.05521	0.252	0.11	2.42001249552142e-29	S3	MT-ATP8
ATP5PD	2.14222969488851e-33	0.700245	0.528	0.339	3.87357973429741e-29	S3	ATP5PD
ERH	2.16554937258715e-33	0.740815	0.481	0.293	3.91574637551208e-29	S3	ERH
ZCRB1	4.8611461893656e-33	0.993841	0.303	0.148	8.78992453961088e-29	S3	ZCRB1
COPZ1	5.09086422536129e-33	1.13831	0.261	0.118	9.20530069229829e-29	S3	COPZ1
ATP5PF	7.99425469880575e-33	0.646806	0.553	0.361	1.44552113463806e-28	S3	ATP5PF
ABRACL	1.03826033711874e-32	1.06687	0.297	0.147	1.87738234157811e-28	S3	ABRACL
ELOB	2.50948879733362e-32	0.459482	0.789	0.624	4.53765764333866e-28	S3	ELOB
ATP1B31	2.91995065411183e-32	0.545307	0.555	0.339	5.27985477276502e-28	S3	ATP1B3
CCT51	3.95199011917231e-32	0.933623	0.381	0.217	7.14598853348738e-28	S3	CCT5
RPL6	4.2105724719539e-32	0.30341	0.992	0.947	7.61355714378704e-28	S3	RPL6
SELENOS	5.23060235323708e-32	0.898078	0.331	0.172	9.45797517512328e-28	S3	SELENOS
NUPR1	6.28675707367093e-32	0.989422	0.498	0.344	1.13677141406118e-27	S3	NUPR1
PCBD1	6.65333713223729e-32	0.963646	0.355	0.196	1.20305642025115e-27	S3	PCBD1
DDX18	7.31767388561467e-32	1.10933	0.251	0.114	1.32318179199685e-27	S3	DDX18
MGST3	1.46098598281183e-31	0.904662	0.349	0.187	2.64175485412035e-27	S3	MGST3
ANXA4	3.86051613932515e-31	1.16162	0.268	0.129	6.98058528312773e-27	S3	ANXA4
MRPL40	1.06131944737803e-30	1.14712	0.256	0.12	1.91907782474896e-26	S3	MRPL40
LMAN1	1.23167629414317e-30	1.1485	0.257	0.122	2.22711707506969e-26	S3	LMAN1
SRP9	3.77464713546323e-30	0.821585	0.404	0.238	6.8253169503446e-26	S3	SRP9
SLC25A391	5.83933968440747e-30	0.830246	0.395	0.229	1.05586940173456e-25	S3	SLC25A39
TRAPPC1	3.07523648399599e-29	0.979912	0.281	0.141	5.56064261036155e-25	S3	TRAPPC1
EIF6	3.69199759430907e-29	0.805067	0.401	0.236	6.67587005002966e-25	S3	EIF6
AUP1	5.4884429474133e-29	0.883573	0.322	0.171	9.92420253751273e-25	S3	AUP1
PRDX1	6.14467156698532e-29	0.386118	0.706	0.504	1.11107951274228e-24	S3	PRDX1
SELENOH	6.56979419817373e-29	0.666885	0.499	0.328	1.18795018691377e-24	S3	SELENOH
RALA1	1.75476310406738e-28	0.992504	0.312	0.167	3.17296264477464e-24	S3	RALA
SF3B5	2.9598544656842e-28	0.767647	0.374	0.214	5.35200884485016e-24	S3	SF3B5
UBXN4	4.18884447976511e-28	0.90873	0.3	0.157	7.57426858831128e-24	S3	UBXN4
OSTC	5.77090397745623e-28	0.810623	0.34	0.187	1.04349485720364e-23	S3	OSTC
PRELID1	8.16446885792966e-28	0.647802	0.505	0.333	1.47629925889084e-23	S3	PRELID1
MT-CO21	1.43498275851241e-27	0.791885	0.837	0.882	2.59473582394213e-23	S3	MT-CO2
NDUFB3	1.64227681193636e-27	0.795609	0.377	0.222	2.96956493134333e-23	S3	NDUFB3
SEC11A	3.01673048542927e-27	0.763675	0.361	0.207	5.4548520637532e-23	S3	SEC11A
NDUFA8	3.13406627533902e-27	0.995002	0.267	0.135	5.66701863906802e-23	S3	NDUFA8
PPP1CC	6.57304887215473e-27	1.0232	0.26	0.13	1.18853869706302e-22	S3	PPP1CC
CALM11	1.28856018920857e-26	0.566613	0.588	0.42	2.32997453412693e-22	S3	CALM1
PHLDA21	1.88056900506828e-26	0.887696	0.345	0.2	3.40044487496446e-22	S3	PHLDA2
IGFBP7	8.64303114944488e-26	0.698902	0.329	0.182	1.56283289244262e-21	S3	IGFBP7
MRPL57	1.31430869421311e-25	0.78851	0.336	0.19	2.37653298087614e-21	S3	MRPL57
UBE2A1	1.77503449064568e-25	0.872053	0.274	0.142	3.20961736598551e-21	S3	UBE2A
SUMO31	5.70591123438253e-25	0.806266	0.344	0.199	1.03174286940105e-20	S3	SUMO3
UBE2B	9.68148945064601e-25	1.07437	0.252	0.131	1.75060692246581e-20	S3	UBE2B
YWHAE	1.00944457072414e-24	0.529638	0.555	0.382	1.82527767278338e-20	S3	YWHAE
COA3	1.74800114046061e-24	0.664453	0.368	0.217	3.16073566218087e-20	S3	COA3
SELENOM	1.95227732615253e-24	0.486525	0.474	0.295	3.53010786114901e-20	S3	SELENOM
EIF4H1	1.95994908691565e-24	0.950022	0.275	0.147	3.54397993896087e-20	S3	EIF4H
HMGB11	2.89137230511374e-24	0.321294	0.711	0.513	5.22817940210667e-20	S3	HMGB1
LSR1	3.12349617692501e-24	0.860123	0.294	0.162	5.6479057871158e-20	S3	LSR
UXT	5.61242434106992e-24	0.732613	0.375	0.23	1.01483856935226e-19	S3	UXT
EIF4EBP1	1.71304183852362e-23	0.710213	0.345	0.203	3.09752225241841e-19	S3	EIF4EBP1
PYCARD1	2.59791267475126e-23	0.646711	0.434	0.281	4.69754569848524e-19	S3	PYCARD
DUT	3.78414096695305e-23	0.745574	0.365	0.224	6.84248369644451e-19	S3	DUT
TSPAN3	4.76659033734086e-23	0.9341	0.256	0.136	8.61894864797975e-19	S3	TSPAN3
TMEM165	5.65406620220509e-23	0.866913	0.258	0.137	1.02236825068273e-18	S3	TMEM165
LDHA	1.287364807927e-22	0.726717	0.646	0.535	2.32781304569361e-18	S3	LDHA
CHMP2A	2.16346908243774e-22	0.810657	0.312	0.182	3.91198479486392e-18	S3	CHMP2A
DNAJA1	3.71634239768546e-22	0.896074	0.288	0.163	6.71989032349485e-18	S3	DNAJA1
CXCL141	8.75014479830566e-22	1.39398	0.46	0.35	1.58220118242963e-17	S3	CXCL14
ATP5MG	1.34463045816907e-21	0.313871	0.805	0.661	2.43136079446132e-17	S3	ATP5MG
ATP6V0B	1.96160080174135e-21	0.58577	0.391	0.247	3.54696656970871e-17	S3	ATP6V0B
GADD45GIP1	2.24966078060905e-21	0.634998	0.378	0.236	4.06783662349729e-17	S3	GADD45GIP1
HINT1	4.43046533854094e-21	0.266302	0.894	0.78	8.01116742514972e-17	S3	HINT1
PRDX6	4.99516429190681e-21	0.470501	0.46	0.3	9.0322560726259e-17	S3	PRDX6
DDT	1.3672811898054e-20	0.63246	0.391	0.252	2.47231784740613e-16	S3	DDT
LAPTM4A	1.70075591978987e-20	0.71847	0.352	0.221	3.07530685416404e-16	S3	LAPTM4A
MDK1	6.71186286320059e-20	0.581872	0.482	0.343	1.21363904292393e-15	S3	MDK
SOD1	8.83126244313613e-20	0.508796	0.509	0.361	1.59686887496788e-15	S3	SOD1
BLVRB	1.90651420138977e-19	0.685822	0.362	0.233	3.44735897895299e-15	S3	BLVRB
ANXA2	2.00112327297602e-19	0.502474	0.85	0.781	3.61843110219525e-15	S3	ANXA2
EIF4A2	3.22063029946682e-19	0.713831	0.4	0.275	5.82354370749591e-15	S3	EIF4A2
CUTA	3.52553891653478e-19	0.517594	0.472	0.33	6.37487946887818e-15	S3	CUTA
PRDX4	5.42502829432639e-19	0.700309	0.343	0.218	9.80953616180098e-15	S3	PRDX4
SSNA1	7.14586401324385e-19	0.713998	0.283	0.166	1.29211513087475e-14	S3	SSNA1
RPS19BP1	1.05651998365254e-18	0.636933	0.364	0.235	1.91039943444052e-14	S3	RPS19BP1
ATP6V0E1	3.6499488712446e-18	0.610363	0.386	0.257	6.59983754898448e-14	S3	ATP6V0E1
LAMTOR2	4.19184364903096e-18	0.734983	0.286	0.172	7.57969168617778e-14	S3	LAMTOR2
RALY1	4.59543287238612e-18	0.691833	0.295	0.178	8.30946171984859e-14	S3	RALY
ENY21	4.72101362464338e-18	0.58239	0.361	0.233	8.53653683608016e-14	S3	ENY2
NDUFAF81	5.0726322483006e-18	0.721091	0.303	0.187	9.17233363137715e-14	S3	NDUFAF8
TUFM	5.98295861927923e-18	0.658723	0.353	0.231	1.08183857753807e-13	S3	TUFM
HSP90B11	7.42957378088376e-18	0.729165	0.506	0.4	1.3434155310594e-13	S3	HSP90B1
TCEA1	7.46230066847507e-18	0.753249	0.279	0.168	1.34933320687366e-13	S3	TCEA1
TALDO1	1.53045367774676e-17	0.609403	0.405	0.28	2.7673663401017e-13	S3	TALDO1
SELENOW1	2.09846422897037e-17	0.408557	0.536	0.39	3.79444301882422e-13	S3	SELENOW
COMT	2.89831415425799e-17	0.731792	0.287	0.176	5.24073165372929e-13	S3	COMT
PTTG11	3.24901744613511e-17	0.478158	0.339	0.213	5.8748733461015e-13	S3	PTTG1
ELOC1	3.83340944093137e-17	0.527874	0.365	0.237	6.9315709510921e-13	S3	ELOC
UBE2D2	3.85914744717436e-17	0.654044	0.312	0.195	6.97811041398068e-13	S3	UBE2D2
SYPL11	4.74774361915647e-17	0.642958	0.348	0.228	8.58487001215873e-13	S3	SYPL1
RAB25	5.35804600904244e-17	0.575392	0.321	0.201	9.68841879355055e-13	S3	RAB25
HNRNPF	6.01859266979888e-17	0.712363	0.302	0.188	1.08828192655303e-12	S3	HNRNPF
DDR11	2.84089294944495e-16	0.812363	0.273	0.169	5.13690263118635e-12	S3	DDR1
CD991	6.45699999034001e-16	0.488976	0.354	0.233	1.16755473825328e-11	S3	CD99
SMIM26	1.94346086811843e-15	0.598862	0.339	0.225	3.51416594173174e-11	S3	SMIM26
SRSF21	2.23808796577041e-15	0.632989	0.322	0.21	4.04691065970605e-11	S3	SRSF2
HNRNPA2B11	3.10191995618981e-15	0.484659	0.524	0.403	5.60889166478241e-11	S3	HNRNPA2B1
RNF181	3.26421874247208e-15	0.671996	0.271	0.169	5.90236033013802e-11	S3	RNF181
UBE2E3	3.40763144315692e-15	0.708591	0.264	0.163	6.16167917551634e-11	S3	UBE2E3
OLA11	3.52829672102371e-15	0.560551	0.32	0.207	6.37986613095508e-11	S3	OLA1
MRPS34	2.59504996843215e-14	0.555772	0.32	0.211	4.69236935291902e-10	S3	MRPS34
GNG5	2.8106462533325e-14	0.457317	0.457	0.334	5.08221055527583e-10	S3	GNG5
CCT2	4.46449951679434e-14	0.604755	0.262	0.163	8.07270802626752e-10	S3	CCT2
KDELR2	4.90905732468214e-14	0.479145	0.387	0.27	8.87655745449025e-10	S3	KDELR2
PSMB3	9.27546455751267e-14	0.46079	0.401	0.286	1.67718950128944e-09	S3	PSMB3
SRPK21	9.43689881683752e-14	0.58506	0.265	0.165	1.70638004406056e-09	S3	SRPK2
POMP1	9.55679520093701e-14	0.349645	0.471	0.339	1.72805970823343e-09	S3	POMP
SRI	1.79428036696417e-13	0.648522	0.255	0.16	3.24441775954462e-09	S3	SRI
MTDH1	7.90055253133986e-13	0.38245	0.373	0.258	1.42857790871687e-08	S3	MTDH
RAB101	8.51917574356919e-13	0.548242	0.293	0.194	1.54043735795218e-08	S3	RAB10
MAL2	7.04390128727935e-12	0.673154	0.272	0.183	1.27367823076585e-07	S3	MAL2
TMEM141	7.64118555074507e-12	0.617676	0.267	0.178	1.38167917128572e-07	S3	TMEM141
RBM391	2.27420361490378e-11	0.523551	0.291	0.199	4.11221497646901e-07	S3	RBM39
ATP5F1B1	2.61101938072125e-11	0.418644	0.454	0.345	4.72124524422016e-07	S3	ATP5F1B
TAGLN21	3.38334954257159e-11	0.290136	0.691	0.584	6.11777264287795e-07	S3	TAGLN2
HNRNPK1	4.68624086173791e-11	0.395815	0.39	0.286	8.47366072619449e-07	S3	HNRNPK
TIMM13	4.90855952211438e-11	0.370351	0.397	0.29	8.87565732788722e-07	S3	TIMM13
TPM1	5.12178919525851e-11	0.358476	0.254	0.165	9.26121922286644e-07	S3	TPM1
MORF4L1	9.57274464972092e-11	0.439133	0.332	0.236	1.73094368756254e-06	S3	MORF4L1
JTB	9.78555769275056e-11	0.405399	0.408	0.307	1.76942454200316e-06	S3	JTB
UQCRFS1	2.39035588940868e-10	0.531169	0.254	0.171	4.32224151922878e-06	S3	UQCRFS1
UBB	3.25963904558196e-10	0.425257	0.633	0.569	5.89407932222131e-06	S3	UBB
GNB21	3.70495647685081e-10	0.441166	0.326	0.233	6.69930230144163e-06	S3	GNB2
APRT	4.42628879980733e-10	0.29084	0.473	0.365	8.00361540781161e-06	S3	APRT
POLR2J	8.52856116186302e-10	0.560551	0.25	0.171	1.54213442928807e-05	S3	POLR2J
SRSF7	1.07305654979206e-09	0.480249	0.265	0.182	1.940300853334e-05	S3	SRSF7
NDUFS8	1.16089013504136e-09	0.33079	0.366	0.268	2.0991215421818e-05	S3	NDUFS8
SLC25A3	2.9120924172459e-09	0.307025	0.585	0.497	5.26564550886405e-05	S3	SLC25A3
AP2S1	3.14625028654182e-09	0.353467	0.41	0.312	5.68904976812493e-05	S3	AP2S1
MARCKSL11	1.89987118441062e-08	0.523589	0.27	0.195	0.000343535	S3	MARCKSL1
HSBP1	2.91817388312754e-08	0.262081	0.47	0.371	0.000527664	S3	HSBP1
TMED2	5.56384284799716e-08	0.312383	0.383	0.292	0.00100605	S3	TMED2
PSMA41	9.63807189537569e-08	0.327582	0.327	0.247	0.00174276	S3	PSMA4
HNRNPU1	1.4186173914681e-07	0.538879	0.261	0.192	0.00256514	S3	HNRNPU
DNAJB12	1.63155705679061e-07	1.40408	0.251	0.198	0.00295018	S3	DNAJB1
NAP1L11	1.68225660223265e-07	0.360062	0.345	0.266	0.00304186	S3	NAP1L1
C12orf57	3.62818102802059e-07	0.347907	0.387	0.307	0.00656048	S3	C12orf57
PGAM11	4.30868641457208e-07	0.258924	0.401	0.31	0.00779097	S3	PGAM1
SRSF3	1.18789563680808e-06	0.288778	0.412	0.334	0.0214795	S3	SRSF3
SERPINB51	1.66603143691131e-06	0.566817	0.255	0.192	0.0301252	S3	SERPINB5
EMP21	3.09966961399921e-06	0.265502	0.343	0.27	0.0560482	S3	EMP2
HIGD2A	3.28685291182365e-06	0.363108	0.351	0.282	0.0594329	S3	HIGD2A
RPS27L	4.81315464432165e-06	0.25116	0.412	0.334	0.0870315	S3	RPS27L
ST13	5.08258882022915e-06	0.26115	0.386	0.313	0.0919034	S3	ST13
HNRNPA31	6.24594339542275e-06	0.331818	0.303	0.236	0.112939	S3	HNRNPA3
NAA201	8.44692521275213e-06	0.255208	0.3	0.231	0.152737	S3	NAA20
TRIR	8.59963053509144e-06	0.314388	0.318	0.253	0.155499	S3	TRIR
CKS1B1	1.6222905662447e-05	0.385484	0.282	0.224	0.293343	S3	CKS1B
XRCC61	1.98052135404513e-05	0.385796	0.254	0.197	0.358118	S3	XRCC6
DAD1	3.11961278998181e-05	0.281009	0.296	0.235	0.564088	S3	DAD1
S100A13	0.000139664	0.278422	0.378	0.32	1	S3	S100A13
C4orf3	0.000148734	0.322251	0.275	0.225	1	S3	C4orf3
WASF21	0.000492059	0.486993	0.262	0.22	1	S3	WASF2
ADI1	0.000793043	0.287392	0.261	0.214	1	S3	ADI1
ATOX1	0.0018424	0.25485	0.288	0.243	1	S3	ATOX1
RPS3A	4.69313730114554e-241	1.17214	0.962	0.863	8.48613086793137e-237	S4	RPS3A
KRT141	1.4943334937134e-206	1.95079	0.71	0.34	2.70205382333256e-202	S4	KRT14
TPT1	2.37978157364769e-196	1.17021	0.939	0.773	4.30312104146975e-192	S4	TPT1
RPL91	1.21304544718937e-183	1.10016	0.9	0.662	2.19342877760782e-179	S4	RPL9
RPS61	2.71586697190731e-171	1.03136	0.938	0.783	4.91083065860279e-167	S4	RPS6
RPL71	5.00420362525567e-165	1.23032	0.911	0.761	9.0486009951873e-161	S4	RPL7
EEF1B2	5.05318144284076e-162	1.34184	0.762	0.49	9.13716268494467e-158	S4	EEF1B2
IFI271	2.28247580971951e-159	1.60617	0.657	0.307	4.12717275913482e-155	S4	IFI27
S100A91	1.85570986622809e-157	2.68876	0.523	0.172	3.35549458011363e-153	S4	S100A9
S100A8	3.45798963041335e-156	3.29316	0.493	0.147	6.25273684971342e-152	S4	S100A8
RPS12	3.67549424881384e-155	0.709825	0.997	0.969	6.64602870070518e-151	S4	RPS12
RPL37A1	1.51959858906558e-150	1.06429	0.877	0.657	2.74773816874839e-146	S4	RPL37A
RPS22	3.09144236381178e-150	1.02646	0.924	0.837	5.58994608224446e-146	S4	RPS2
CST3	1.95167428245391e-148	1.49367	0.703	0.418	3.52901743753316e-144	S4	CST3
RPS10	1.07139648360966e-147	1.29913	0.744	0.506	1.93729912166299e-143	S4	RPS10
RPS141	3.156832924107e-147	0.847805	0.982	0.926	5.70818529337027e-143	S4	RPS14
B2M1	7.32650077220422e-139	0.915757	0.939	0.792	1.32477786962997e-134	S4	B2M
RPS291	1.55748465790034e-135	1.08699	0.827	0.573	2.8162437584154e-131	S4	RPS29
RPS201	1.69496555655707e-134	1.25611	0.76	0.498	3.06483671936649e-130	S4	RPS20
S100A21	2.77113772799703e-134	1.44997	0.746	0.528	5.01077123976423e-130	S4	S100A2
RPS171	4.15321242044451e-134	1.21184	0.768	0.537	7.50983869864776e-130	S4	RPS17
TFF3	1.60172527919174e-132	3.41631	0.426	0.132	2.8962396498345e-128	S4	TFF3
RPL341	2.72489104570515e-127	0.892159	0.98	0.93	4.92714798884406e-123	S4	RPL34
RPL211	2.21036130318843e-126	1.21393	0.801	0.599	3.99677530842532e-122	S4	RPL21
RPL13A1	1.14421257979435e-122	1.02127	0.844	0.58	2.06896518678415e-118	S4	RPL13A
BPIFB2	3.57448853016377e-122	2.1907	0.518	0.216	6.46339016024212e-118	S4	BPIFB2
RPS91	5.26985009828406e-121	0.766759	0.945	0.845	9.52894294771725e-117	S4	RPS9
AGR2	1.70684955506489e-119	2.73924	0.466	0.185	3.08632536546834e-115	S4	AGR2
RPL10	9.40361614807336e-119	0.656387	0.997	0.979	1.70036187189462e-114	S4	RPL10
RPL13	9.76956506838592e-117	0.649023	0.998	0.972	1.76653275566554e-112	S4	RPL13
RPL27A1	5.59368531384962e-116	1.12317	0.826	0.686	1.01145017845029e-111	S4	RPL27A
RPL261	2.08188508700035e-112	0.81905	0.959	0.874	3.76446461431403e-108	S4	RPL26
FABP5	1.93729311762693e-110	3.49977	0.463	0.194	3.50301341529302e-106	S4	FABP5
RPL10A1	1.86379756229194e-108	0.784365	0.912	0.806	3.37011875213629e-104	S4	RPL10A
RPS11	3.12611103025811e-107	1.02034	0.789	0.592	5.65263396491272e-103	S4	RPS11
RPL5	5.76786459282392e-104	0.687769	0.944	0.857	1.04294527567442e-99	S4	RPL5
RPS4Y1	1.16883685266524e-103	1.55412	0.511	0.241	2.11349079698929e-99	S4	RPS4Y1
RPS15A	1.26479713029794e-103	0.607039	0.984	0.935	2.28700617100474e-99	S4	RPS15A
RPL36A	5.04960868110735e-102	1.05224	0.803	0.687	9.13070241717831e-98	S4	RPL36A
TIMP1	4.83009677809608e-101	1.73411	0.431	0.167	8.73378099415333e-97	S4	TIMP1
KRT51	5.13678467652869e-101	1.2471	0.685	0.462	9.28833405209918e-97	S4	KRT5
RPL171	5.50171244458431e-100	1.00799	0.829	0.696	9.94819644229735e-96	S4	RPL17
RACK1	1.05225010321645e-99	0.709602	0.909	0.799	1.90267863663598e-95	S4	RACK1
S100A14	7.2238279807602e-99	1.74357	0.597	0.335	1.30621257548106e-94	S4	S100A14
RPS8	9.08237754939235e-99	0.5733	0.985	0.927	1.64227550848113e-94	S4	RPS8
FAU	1.2817502634057e-96	0.585026	0.954	0.894	2.31766082629018e-92	S4	FAU
RPL33	9.50355099613881e-95	0.682132	0.968	0.916	1.71843209112182e-90	S4	RPL3
KLK11	9.73807203768774e-94	2.56051	0.292	0.073	1.7608381858547e-89	S4	KLK11
ATP5ME	1.13872064031034e-92	1.50164	0.465	0.206	2.05903466180916e-88	S4	ATP5ME
LDHB	8.95273705166284e-92	2.26168	0.3	0.079	1.61883391368167e-87	S4	LDHB
CALML31	2.75153738497223e-91	1.87446	0.382	0.133	4.97532989950679e-87	S4	CALML3
UBA52	1.20587201126383e-89	0.724103	0.883	0.806	2.18045777076726e-85	S4	UBA52
RPS15	4.63791685650621e-89	0.513869	0.996	0.968	8.38628125993452e-85	S4	RPS15
NME2	1.94017753064819e-86	0.870574	0.829	0.767	3.50822901091806e-82	S4	NME2
HLA-B2	2.35976781148869e-84	0.819971	0.693	0.409	4.26693215673385e-80	S4	HLA-B
BPIFB11	2.42099608016333e-84	1.518	0.434	0.182	4.37764511215134e-80	S4	BPIFB1
RPLP21	2.80324584359817e-84	0.62922	0.966	0.938	5.06882913439421e-80	S4	RPLP2
RPL36AL	1.46447034474557e-82	0.877708	0.736	0.558	2.64805527736895e-78	S4	RPL36AL
RPS3	3.96208955150987e-82	0.544616	0.988	0.942	7.16425032704014e-78	S4	RPS3
EEF1G1	4.80149419992092e-82	0.968232	0.653	0.399	8.68206181229701e-78	S4	EEF1G
KRT171	3.41869302126214e-80	1.5812	0.58	0.335	6.1816807210462e-76	S4	KRT17
RPS26	1.07077987055727e-79	0.571644	0.929	0.865	1.93618416194166e-75	S4	RPS26
CD63	8.94807649654328e-79	1.22425	0.584	0.391	1.61799119210496e-74	S4	CD63
RPL18	1.68310686356913e-78	0.528144	0.974	0.92	3.0433938307057e-74	S4	RPL18
RPL31	2.97248279012608e-78	0.833474	0.858	0.809	5.37484338110598e-74	S4	RPL31
LY6D	1.6887478801355e-77	3.04934	0.266	0.076	3.05359391686102e-73	S4	LY6D
IGKC	2.87304386274177e-76	2.17545	0.368	0.148	5.19503791260967e-72	S4	IGKC
H2AZ11	3.02011863704638e-75	1.80825	0.335	0.124	5.46097851950726e-71	S4	H2AZ1
MUC5B	1.58385851144267e-74	2.8059	0.38	0.169	2.86393296039064e-70	S4	MUC5B
RPL11	1.76930368091299e-73	0.471467	0.996	0.974	3.19925491582687e-69	S4	RPL11
RPS27A	2.65196935226325e-73	0.450715	0.995	0.956	4.79529098276241e-69	S4	RPS27A
LYZ1	1.50130185566383e-72	1.85263	0.364	0.152	2.71465401541134e-68	S4	LYZ
RPL12	3.24434122137202e-72	0.469039	0.988	0.948	5.86641779648489e-68	S4	RPL12
CRISP3	8.6711052501943e-72	2.00028	0.314	0.116	1.56790925134013e-67	S4	CRISP3
SNHG8	8.23708920657301e-71	1.38978	0.423	0.207	1.48943047033253e-66	S4	SNHG8
RPL15	5.59407348391858e-70	0.523853	0.971	0.92	1.01152036736216e-65	S4	RPL15
RPS271	2.04177584197586e-69	0.568075	0.983	0.952	3.69193907746075e-65	S4	RPS27
SFN1	3.9737826648619e-69	1.17773	0.656	0.477	7.18539381460329e-65	S4	SFN
MT1E1	4.97580117523043e-67	1.22144	0.366	0.149	8.99724368505167e-63	S4	MT1E
HLA-C2	1.02983753081715e-66	0.941901	0.591	0.359	1.86215222322357e-62	S4	HLA-C
RPS25	1.63223842545323e-66	0.524689	0.952	0.903	2.95141352090453e-62	S4	RPS25
PSME21	6.96183568648035e-65	1.45397	0.39	0.186	1.25883912882938e-60	S4	PSME2
RPS24	1.08545340735214e-64	0.437048	0.987	0.956	1.96271685117414e-60	S4	RPS24
EDF1	1.70313503545768e-64	0.875776	0.622	0.424	3.07960877111458e-60	S4	EDF1
TUBA1B1	3.5069550211226e-64	1.27142	0.486	0.277	6.34127606919388e-60	S4	TUBA1B
AQP31	4.89142079824132e-64	1.74547	0.292	0.104	8.84466708737996e-60	S4	AQP3
ATP5PO	1.5150135207265e-63	1.54685	0.326	0.132	2.73944744817765e-59	S4	ATP5PO
ATP5MK1	1.19329549384444e-60	1.50258	0.343	0.152	2.15771691196951e-56	S4	ATP5MK
RPL22	5.97171734574477e-60	0.482615	0.942	0.887	1.07980593045757e-55	S4	RPL22
RPL38	4.82043479979735e-59	0.64361	0.854	0.82	8.71631020499357e-55	S4	RPL38
TUBA1C1	7.53536947198716e-59	1.29951	0.407	0.209	1.36254550792472e-54	S4	TUBA1C
EEF1D	1.69200087398137e-57	0.573879	0.852	0.798	3.05947598033311e-53	S4	EEF1D
ARPC21	2.47351233665608e-56	1.26388	0.389	0.193	4.47260500714153e-52	S4	ARPC2
GJB21	4.06134562880259e-56	0.987528	0.297	0.109	7.34372516600084e-52	S4	GJB2
ATP5MJ1	5.15848917662398e-56	1.56242	0.312	0.134	9.32758012917148e-52	S4	ATP5MJ
AQP51	1.17982508683897e-53	1.71519	0.303	0.133	2.13335972202223e-49	S4	AQP5
NDUFA131	2.52746612754987e-53	1.28604	0.371	0.187	4.57016425183568e-49	S4	NDUFA13
ATP5IF11	4.25169916579874e-52	1.31368	0.329	0.15	7.68792243159728e-48	S4	ATP5IF1
RPL23	6.30084077994657e-52	0.727419	0.744	0.624	1.13931802982994e-47	S4	RPL23
RPS23	1.05822053643926e-51	0.417402	0.976	0.922	1.91347437398946e-47	S4	RPS23
RPS13	1.07839464727834e-51	0.520567	0.961	0.909	1.9499532012087e-47	S4	RPS13
TOMM61	2.61069547081159e-51	1.53861	0.257	0.097	4.72065955032151e-47	S4	TOMM6
MYL6	3.34605592660404e-51	0.765443	0.716	0.579	6.05033832648542e-47	S4	MYL6
SNHG291	6.08059366514113e-51	0.790006	0.518	0.293	1.09949294653082e-46	S4	SNHG29
KRT161	9.64935516902439e-49	2.06702	0.418	0.233	1.74479640166299e-44	S4	KRT16
EEF1A1	1.25489085307455e-47	0.422733	0.992	0.964	2.26909364052941e-43	S4	EEF1A1
ATP5F1D	1.31852833653851e-47	0.864997	0.486	0.298	2.38416293812893e-43	S4	ATP5F1D
PFDN5	2.92714765583017e-47	0.633195	0.741	0.645	5.29286839127211e-43	S4	PFDN5
RPSA	5.70138418065657e-47	0.523209	0.838	0.759	1.03092428754632e-42	S4	RPSA
RPS5	8.2267238405002e-47	0.381913	0.97	0.902	1.48755620483925e-42	S4	RPS5
RPS28	1.35818595833854e-46	0.407515	0.997	0.961	2.45587184986775e-42	S4	RPS28
KRT6B1	1.45046036005258e-46	2.31268	0.383	0.213	2.62272242304708e-42	S4	KRT6B
ITM2B1	5.66393968900847e-46	0.695258	0.654	0.489	1.02415357456651e-41	S4	ITM2B
COPS9	1.15639917686633e-44	1.24498	0.306	0.145	2.0910009916097e-40	S4	COPS9
UQCR11	2.88172909955356e-44	0.815081	0.581	0.42	5.21074255781275e-40	S4	UQCR11
CLDN101	4.51730426907474e-44	1.53671	0.284	0.133	8.16818957934094e-40	S4	CLDN10
RABAC1	4.67351413652091e-44	1.39634	0.313	0.158	8.45064826165711e-40	S4	RABAC1
HLA-A1	7.95852713279084e-44	0.817709	0.53	0.355	1.43906087615124e-39	S4	HLA-A
RPL27	8.99339651771354e-44	0.398809	0.943	0.87	1.62618595833296e-39	S4	RPL27
NPM1	2.34690537535061e-43	0.706741	0.737	0.624	4.24367429970897e-39	S4	NPM1
PSME1	3.01646151298989e-43	1.13323	0.373	0.207	5.45436570778831e-39	S4	PSME1
PSMA21	1.03466682047843e-42	1.47355	0.255	0.11	1.8708845447891e-38	S4	PSMA2
NENF1	1.21111033173426e-42	1.23933	0.304	0.147	2.18992970184189e-38	S4	NENF
FAM3D1	2.17170048733751e-41	1.50071	0.281	0.136	3.92686882120369e-37	S4	FAM3D
MT2A1	2.91967348261074e-41	0.923581	0.609	0.485	5.27935359125675e-37	S4	MT2A
RPL14	3.70292776609843e-41	0.426209	0.933	0.888	6.69563398665919e-37	S4	RPL14
SNHG51	4.48955448061698e-41	1.02536	0.42	0.258	8.11801241185162e-37	S4	SNHG5
ANXA5	5.52685261938267e-41	1.28928	0.298	0.146	9.99365490636774e-37	S4	ANXA5
RPL23A1	2.48745671771676e-40	0.50455	0.914	0.891	4.49781923697545e-36	S4	RPL23A
LGALS7B1	3.3705301678982e-40	1.74335	0.336	0.187	6.09459264959353e-36	S4	LGALS7B
LGALS11	1.41011347130521e-39	1.4484	0.397	0.259	2.54976717881408e-35	S4	LGALS1
COX4I1	3.17300678706047e-39	0.536397	0.775	0.698	5.73743087236274e-35	S4	COX4I1
POLR2L	2.19175181693091e-38	0.723288	0.562	0.399	3.96312563537447e-34	S4	POLR2L
RPL35	5.00362495129768e-38	0.359008	0.986	0.947	9.04755463693647e-34	S4	RPL35
XBP11	1.16452583900236e-37	1.17393	0.383	0.237	2.10569562208407e-33	S4	XBP1
RBM3	4.10738877885795e-36	0.979139	0.411	0.26	7.42698038993094e-32	S4	RBM3
ARL6IP4	1.01574571229036e-35	0.832402	0.434	0.278	1.83667139696343e-31	S4	ARL6IP4
CFL11	1.55595179158078e-35	0.69168	0.633	0.506	2.81347202953636e-31	S4	CFL1
CRIP11	2.5454858998031e-35	1.43226	0.275	0.135	4.60274760402396e-31	S4	CRIP1
RPL41	5.88271253762099e-35	0.328946	1	0.984	1.06371208105263e-30	S4	RPL41
GAS51	7.13174268012004e-35	0.756942	0.429	0.262	1.2895617114193e-30	S4	GAS5
IFITM31	2.17036936316771e-34	0.849068	0.639	0.552	3.92446188247985e-30	S4	IFITM3
ACTB	4.15214372944917e-34	0.710724	0.802	0.814	7.50790629158999e-30	S4	ACTB
COPE	4.35607396311069e-34	1.18705	0.277	0.142	7.87665294009674e-30	S4	COPE
NDUFC21	1.09796555368382e-33	1.20412	0.251	0.121	1.98534131417108e-29	S4	NDUFC2
CD741	2.27082615604043e-33	0.61693	0.515	0.331	4.1061078553523e-29	S4	CD74
EEF2	3.92836486660699e-33	0.550587	0.731	0.648	7.10326935179875e-29	S4	EEF2
ISG151	7.78259924606504e-33	0.76962	0.306	0.163	1.40724959567348e-28	S4	ISG15
RPL61	8.21839808751099e-33	0.312705	0.983	0.932	1.48605074218374e-28	S4	RPL6
EIF5A1	1.07268456618987e-32	0.833111	0.491	0.358	1.93962823258452e-28	S4	EIF5A
EIF4A11	4.26400790193429e-32	1.01617	0.359	0.222	7.71017908827758e-28	S4	EIF4A1
TMEM59	7.46532038953084e-32	0.987671	0.36	0.221	1.34987923283497e-27	S4	TMEM59
NDUFA11	1.38038405150502e-31	0.873235	0.39	0.249	2.49601044193137e-27	S4	NDUFA11
BST21	1.43147756170935e-31	1.10335	0.251	0.121	2.58839772708286e-27	S4	BST2
UQCRB	1.65124475336531e-31	0.68698	0.619	0.502	2.98578076303516e-27	S4	UQCRB
EIF3I	3.93636874909383e-31	1.04378	0.284	0.152	7.11774197211146e-27	S4	EIF3I
HSPA8	7.83952121386666e-31	0.75697	0.506	0.365	1.41754222589137e-26	S4	HSPA8
GPX11	2.86674250038487e-30	1.05195	0.293	0.163	5.18364378919593e-26	S4	GPX1
NDUFB1	4.98259041144088e-30	0.975907	0.322	0.189	9.0095199819674e-26	S4	NDUFB1
RPL36	1.12716163731778e-29	0.281182	0.987	0.942	2.03813367259801e-25	S4	RPL36
PHPT1	1.42781088235806e-28	0.910265	0.317	0.185	2.58176763747985e-24	S4	PHPT1
AZGP11	5.57875293427861e-28	0.965007	0.405	0.271	1.00875010557626e-23	S4	AZGP1
PPP1CA1	1.00197811121566e-27	0.977655	0.281	0.157	1.81177682070016e-23	S4	PPP1CA
RPL18A	1.02150524905808e-27	0.291058	0.993	0.963	1.84708579134683e-23	S4	RPL18A
H3-3A2	2.49377570040326e-27	0.944573	0.329	0.2	4.50924522146917e-23	S4	H3-3A
ENO11	3.06875618996631e-27	0.631244	0.644	0.556	5.54892494269707e-23	S4	ENO1
TUBB4B1	3.94729371411556e-27	0.850199	0.366	0.233	7.13749649386375e-23	S4	TUBB4B
SNHG61	4.78501490250292e-27	1.14523	0.254	0.138	8.65226394670578e-23	S4	SNHG6
BTF3	8.256565980512e-27	0.528985	0.784	0.718	1.49295226059618e-22	S4	BTF3
GSTP11	2.48621724702335e-26	0.385009	0.919	0.812	4.49557802606763e-22	S4	GSTP1
RPS4X	3.06568443264235e-26	0.319056	0.979	0.942	5.5433705911039e-22	S4	RPS4X
SLC25A61	4.61636217563208e-26	0.518744	0.683	0.599	8.34730608597792e-22	S4	SLC25A6
FXYD31	1.72581096715295e-25	0.417728	0.79	0.723	3.12061139080597e-21	S4	FXYD3
H3-3B2	5.07898087201456e-25	0.826197	0.47	0.35	9.18381321277673e-21	S4	H3-3B
EIF3G	5.20956120853293e-25	0.867161	0.308	0.186	9.41992857726925e-21	S4	EIF3G
ATP5PB	6.68437505173607e-25	0.909475	0.285	0.167	1.20866869685492e-20	S4	ATP5PB
NDUFS5	5.12947614262058e-24	0.551234	0.584	0.484	9.27511876108653e-20	S4	NDUFS5
NOP531	7.3860744868973e-24	0.657026	0.399	0.265	1.33554998872077e-19	S4	NOP53
FKBP1A1	8.33941131964278e-24	0.862998	0.365	0.245	1.50793235481781e-19	S4	FKBP1A
CLTB1	1.44067618740588e-23	0.92101	0.257	0.145	2.60503068206731e-19	S4	CLTB
EIF3E1	2.41599335024806e-23	0.762591	0.409	0.29	4.36859917591854e-19	S4	EIF3E
CHCHD101	3.79739704613733e-23	1.05671	0.253	0.146	6.86645333882552e-19	S4	CHCHD10
RPL32	4.86790708046036e-23	0.276584	0.992	0.95	8.80214958288841e-19	S4	RPL32
PSMB11	4.94378473999981e-23	0.707363	0.407	0.287	8.93935156686765e-19	S4	PSMB1
CBR11	5.65381610358095e-23	0.947482	0.29	0.179	1.02232302784951e-18	S4	CBR1
MYL12A	8.23190344157906e-23	0.82573	0.323	0.205	1.48849278030633e-18	S4	MYL12A
KDELR1	1.05224814602846e-22	0.792215	0.287	0.172	1.90267509764866e-18	S4	KDELR1
HDLBP1	3.82389407610892e-22	0.845242	0.262	0.153	6.91436526842015e-18	S4	HDLBP
MRPS241	5.78602244252907e-22	0.90887	0.27	0.162	1.04622857805811e-17	S4	MRPS24
PSMA61	8.06394365429241e-22	0.958316	0.273	0.166	1.45812229156915e-17	S4	PSMA6
PRDX5	1.25419824603305e-21	0.612191	0.498	0.392	2.26784126847696e-17	S4	PRDX5
PTMA	2.04042748787076e-21	0.422422	0.938	0.946	3.6895009835679e-17	S4	PTMA
HINT11	2.86503795438224e-21	0.346438	0.838	0.775	5.18056162911397e-17	S4	HINT1
KRT6A1	1.7334540314634e-20	0.984012	0.646	0.61	3.13443157969213e-16	S4	KRT6A
TMED3	1.82081759805519e-20	0.787435	0.311	0.204	3.2924023808034e-16	S4	TMED3
AURKAIP11	2.12740153234161e-20	0.699045	0.359	0.246	3.8467674507801e-16	S4	AURKAIP1
RAC11	3.63759716274798e-20	0.692247	0.448	0.341	6.57750318968089e-16	S4	RAC1
TYMP1	7.4071530405284e-20	0.639063	0.315	0.202	1.33936141278835e-15	S4	TYMP
COX7A2	9.51444061046826e-20	0.423119	0.68	0.604	1.72040115118487e-15	S4	COX7A2
SEC11C	2.58443277258662e-19	0.938374	0.322	0.228	4.67317133939113e-15	S4	SEC11C
TSPO	2.92430026608078e-19	0.475695	0.603	0.506	5.28771974112726e-15	S4	TSPO
GABARAP1	3.06204043442773e-19	0.612067	0.434	0.325	5.53678151353221e-15	S4	GABARAP
SLIRP1	3.10020521236289e-19	0.702877	0.352	0.245	5.60579106499457e-15	S4	SLIRP
PARK7	1.22288706108037e-18	0.615117	0.465	0.361	2.21122438384553e-14	S4	PARK7
NEDD81	9.08687058660737e-18	0.606802	0.373	0.266	1.64308793947034e-13	S4	NEDD8
CALR1	1.91927361882824e-17	0.50163	0.47	0.36	3.47043055756522e-13	S4	CALR
ARPC1B1	2.17481024671472e-17	0.766906	0.252	0.156	3.93249188810955e-13	S4	ARPC1B
CIRBP1	2.72046113152226e-17	0.636938	0.352	0.246	4.91913781801854e-13	S4	CIRBP
SSR4	7.15087284181341e-17	0.537587	0.601	0.538	1.2930208272567e-12	S4	SSR4
SERBP11	2.18956881383545e-16	0.609127	0.396	0.297	3.95917832917725e-12	S4	SERBP1
MT-ND31	4.98812350425908e-16	0.457686	0.761	0.732	9.01952492040127e-12	S4	MT-ND3
APRT1	1.40169567556922e-15	0.557174	0.438	0.342	2.53454612056426e-11	S4	APRT
TECR	1.4511687000631e-15	0.616269	0.3	0.204	2.62400324345409e-11	S4	TECR
IFITM11	2.13301035913022e-15	0.907571	0.358	0.274	3.85690933137926e-11	S4	IFITM1
CALM2	2.20110853741759e-15	0.554294	0.489	0.402	3.98004445735849e-11	S4	CALM2
DSTN	2.56828037326413e-15	0.431839	0.694	0.638	4.6439645709362e-11	S4	DSTN
VAMP81	5.68192059442406e-15	0.529888	0.43	0.333	1.02740488188376e-10	S4	VAMP8
MYL12B	1.08216979433087e-14	0.500807	0.53	0.452	1.95677942210908e-10	S4	MYL12B
TMEM258	2.21546816894517e-14	0.464199	0.488	0.402	4.00600954308666e-10	S4	TMEM258
TSPAN13	2.98610637353607e-14	0.72222	0.251	0.168	5.39947754462793e-10	S4	TSPAN13
MRPL20	3.94117194873675e-14	0.637027	0.274	0.187	7.1264271177058e-10	S4	MRPL20
COX7C	5.19886379482375e-14	0.319522	0.758	0.733	9.4005855138003e-10	S4	COX7C
NDUFC1	8.27305581324275e-14	0.605076	0.333	0.246	1.49593395215055e-09	S4	NDUFC1
CIB1	2.21043298773769e-13	0.561446	0.318	0.228	3.9969049284273e-09	S4	CIB1
KRT181	3.34361930650561e-13	0.39954	0.544	0.472	6.04593243002345e-09	S4	KRT18
NDUFB10	8.48901278177568e-13	0.51065	0.37	0.282	1.53498329120068e-08	S4	NDUFB10
UBB1	1.87417433283293e-12	0.251965	0.632	0.536	3.3888820286285e-08	S4	UBB
PRDX11	3.74769129162749e-12	0.500441	0.584	0.52	6.77657539352083e-08	S4	PRDX1
C12orf571	3.88410900708121e-12	0.469854	0.369	0.282	7.02324590660424e-08	S4	C12orf57
HSBP11	4.95698442524027e-12	0.462099	0.436	0.353	8.96321923771945e-08	S4	HSBP1
RBX11	8.56089720368203e-12	0.534575	0.34	0.258	1.54798143236978e-07	S4	RBX1
C1QBP	9.79951531583021e-12	0.685093	0.25	0.176	1.77194835940842e-07	S4	C1QBP
YBX11	1.11759859574953e-11	0.333343	0.772	0.715	2.02084178083429e-07	S4	YBX1
RWDD1	1.16742648396518e-11	0.619093	0.264	0.187	2.11094056830584e-07	S4	RWDD1
ATP5F1C	1.42044882940992e-11	0.544287	0.275	0.196	2.56845557333901e-07	S4	ATP5F1C
AP2S11	3.485034186112e-11	0.473627	0.374	0.295	6.30163881532772e-07	S4	AP2S1
ATP5MG1	1.50198707526665e-10	0.307738	0.717	0.674	2.71589302949715e-06	S4	ATP5MG
NPC21	1.99135365754033e-10	0.455082	0.401	0.32	3.60076568356442e-06	S4	NPC2
CD1511	2.39170734818468e-10	0.404252	0.317	0.236	4.32468522698753e-06	S4	CD151
CDC421	4.7534436257555e-10	0.629982	0.276	0.206	8.59517676409109e-06	S4	CDC42
ACTG1	6.69393976921205e-10	0.334341	0.841	0.88	1.21039818906892e-05	S4	ACTG1
NDUFA2	9.43202879527739e-10	0.51275	0.26	0.19	1.70549944676206e-05	S4	NDUFA2
JPT11	1.38821748335172e-09	0.490955	0.372	0.304	2.51017485339657e-05	S4	JPT1
RTRAF	1.99401803571223e-09	0.447796	0.297	0.226	3.60558341217485e-05	S4	RTRAF
MRPL52	3.61491514437485e-09	0.556727	0.267	0.201	6.5364895640586e-05	S4	MRPL52
KRTCAP2	4.2969088235239e-09	0.433662	0.366	0.296	7.76967053469591e-05	S4	KRTCAP2
UBC1	6.53197035443028e-09	0.363945	0.615	0.577	0.000118111	S4	UBC
TPM31	7.4703586168789e-09	0.505061	0.25	0.184	0.000135079	S4	TPM3
PSMB21	1.2660613794224e-08	0.53229	0.289	0.225	0.000228929	S4	PSMB2
ALKBH7	1.4001361625277e-08	0.44479	0.287	0.22	0.000253173	S4	ALKBH7
HNRNPA1	1.60522316020389e-08	0.493207	0.497	0.451	0.000290256	S4	HNRNPA1
VDAC11	1.83077108015275e-08	0.560915	0.317	0.257	0.00033104	S4	VDAC1
ELOB1	3.03276030266854e-08	0.255901	0.689	0.637	0.000548384	S4	ELOB
PSMB71	3.77209206463662e-08	0.568729	0.277	0.216	0.00068207	S4	PSMB7
PSMB51	4.1183250367163e-08	0.486779	0.286	0.224	0.000744676	S4	PSMB5
TMED10	4.32272983648283e-08	0.413212	0.32	0.252	0.000781636	S4	TMED10
ATOX11	4.77052298496458e-08	0.414705	0.286	0.22	0.000862606	S4	ATOX1
PKM1	5.46066174538171e-08	0.320277	0.633	0.603	0.000987397	S4	PKM
JTB1	6.71397436437279e-08	0.35845	0.365	0.297	0.00121402	S4	JTB
PGAM12	7.00276665384506e-08	0.426201	0.362	0.301	0.00126624	S4	PGAM1
TALDO11	1.15575390210734e-07	0.372018	0.343	0.276	0.00208983	S4	TALDO1
SMDT1	2.99274674005138e-07	0.445784	0.257	0.199	0.00541148	S4	SMDT1
CTSB1	3.53105668500751e-07	0.613464	0.301	0.246	0.00638486	S4	CTSB
PIGR1	3.67177009279923e-07	0.293243	0.416	0.332	0.00663929	S4	PIGR
ADI11	6.0827414855575e-07	0.384372	0.254	0.196	0.0109988	S4	ADI1
NDUFS81	7.77935238551643e-07	0.438042	0.32	0.263	0.0140666	S4	NDUFS8
NCL1	1.01389957621456e-06	0.50496	0.271	0.216	0.0183333	S4	NCL
ATP5PD1	1.97562283369689e-06	0.288973	0.414	0.353	0.0357232	S4	ATP5PD
SAP18	2.64167364086255e-06	0.323552	0.326	0.268	0.0477667	S4	SAP18
EIF3L1	2.83828502704635e-06	0.411482	0.272	0.219	0.0513219	S4	EIF3L
SLC25A31	3.2044053943986e-06	0.29899	0.536	0.5	0.0579421	S4	SLC25A3
POMP2	3.66124377087633e-06	0.360801	0.396	0.344	0.0662026	S4	POMP
CSTA1	4.04073344242593e-06	0.61404	0.552	0.49	0.0730645	S4	CSTA
PRDX61	4.58147232251513e-06	0.417053	0.362	0.314	0.0828422	S4	PRDX6
UBE2D31	5.61142690173478e-06	0.500195	0.319	0.271	0.101466	S4	UBE2D3
PSMB31	6.70174801496162e-06	0.370963	0.34	0.286	0.121181	S4	PSMB3
MT-ND21	8.0081335938644e-06	0.379612	0.719	0.732	0.144803	S4	MT-ND2
UBE2L31	8.71225826537212e-06	0.447599	0.262	0.213	0.157535	S4	UBE2L3
PPA11	1.08831530378678e-05	0.309082	0.456	0.406	0.196789	S4	PPA1
RAB13	1.1314983956317e-05	0.45822	0.264	0.217	0.204598	S4	RAB13
ATP5PF1	1.14778238456002e-05	0.255057	0.437	0.377	0.207542	S4	ATP5PF
SELENOW2	1.18914657075001e-05	0.317029	0.45	0.4	0.215021	S4	SELENOW
PDLIM11	1.19887246758463e-05	0.422805	0.374	0.329	0.21678	S4	PDLIM1
TMED21	1.87244833396909e-05	0.351782	0.337	0.29	0.338576	S4	TMED2
SH3BGRL32	2.27473957835502e-05	0.418843	0.489	0.446	0.411318	S4	SH3BGRL3
COMMD6	2.70488513153504e-05	0.342278	0.5	0.466	0.489097	S4	COMMD6
CD241	3.41323809030748e-05	0.284772	0.424	0.372	0.617182	S4	CD24
KDELR21	4.54043975403411e-05	0.337273	0.322	0.274	0.821002	S4	KDELR2
HIGD2A1	5.2241517776802e-05	0.269777	0.323	0.273	0.944631	S4	HIGD2A
ATP5F1B2	5.39695877630498e-05	0.278138	0.394	0.348	0.975878	S4	ATP5F1B
CKS1B2	6.44715041567596e-05	0.253851	0.263	0.212	1	S4	CKS1B
DYNLL11	7.74880790647067e-05	0.259246	0.578	0.545	1	S4	DYNLL1
SNRPB1	8.57469275702485e-05	0.365042	0.39	0.352	1	S4	SNRPB
EIF3F	9.29758028818739e-05	0.381276	0.29	0.248	1	S4	EIF3F
BSG1	0.000111311	0.296099	0.311	0.264	1	S4	BSG
NAA202	0.00013212	0.365329	0.269	0.226	1	S4	NAA20
CD591	0.00014196	0.251053	0.37	0.318	1	S4	CD59
TIMM131	0.000159837	0.331263	0.336	0.294	1	S4	TIMM13
DAD11	0.000248685	0.312743	0.27	0.228	1	S4	DAD1
SEC62	0.000309422	0.433417	0.334	0.299	1	S4	SEC62
CSTB1	0.000317157	0.561177	0.602	0.688	1	S4	CSTB
PA2G41	0.000353885	0.44705	0.275	0.24	1	S4	PA2G4
MRPS21	0.000405232	0.289432	0.295	0.253	1	S4	MRPS21
MZT2B1	0.000484808	0.321202	0.399	0.365	1	S4	MZT2B
PSMA42	0.000485148	0.352474	0.285	0.246	1	S4	PSMA4
RAB2A1	0.000492585	0.279881	0.269	0.228	1	S4	RAB2A
C19orf331	0.000581849	0.32756	0.343	0.306	1	S4	C19orf33
[truncated: 8 more rows]

## Sheet: S3 stem-related gene
TP63
MET
CD44
FOSL1
AURKB
BANF1
BUB1B
CCND2
CD20
CHAF1A
CKS1B
KIF22
MCM5
NCAPD2
YAP1

## Sheet: S4 invasive gene
Cyr61
VIM
THB1
FOSL1
CST6
CTGT
PXDN
FLNA
CD44
LAMA3
FN1
NR2F2
F3
CA9
SPOC

## Sheet: S5 chip-seq data
chr	start	end	length	abs_summit	pileup	#NAME?	fold_enrichment	#NAME?	name	GeneFeature	GeneInside	Gene	GO	KEGG	map	NR	Transcription_factor
1	181763	181974	212	181928	14	7.12895	4.26836	3.28683	IP_CAL27_myc_KLF7_vs_In_CAL27_myc_KLF7_peak_1	FO538757.2;:Promoter	FO538757.2:1:182695-184174:+:-827	FO538757.2(ENSG00000279928)	NA	NA	NA	NA	NA
1	737127	737375	249	737245	12	6.97543	4.50828	3.16098	IP_CAL27_myc_KLF7_vs_In_CAL27_myc_KLF7_peak_2	AL669831.3;:intron;AL669831.1;:intron	CICP3:1:722091-724903:+:15159	CICP3(ENSG00000229376)	NA	NA	NA	capicua transcriptional repressor pseudogene 3 [Source:HGNC Symbol%3BAcc:HGNC:37742]	NA
1	1000754	1001016	263	1000882	16	8.03643	4.44401	4.06727	IP_CAL27_myc_KLF7_vs_In_CAL27_myc_KLF7_peak_3	ISG15;:Promoter;HES4;:Promoter	ISG15:1:1001137-1014541:+:-252	ISG15(ENSG00000187608)	73;GO:0001817,biological_process regulation of cytokine production;GO:0001818,biological_process negative regulation of cytokine production;GO:0002376,biological_process immune system process;GO:0003674,molecular_function molecular_function;GO:0005575,cellular_component cellular_component;GO:0005576,cellular_component extracellular region;GO:0005615,cellular_component extracellular space;GO:00056…	ISG15; ubiquitin cross-reactive protein; K12159	map04622,map05165,map05169	ISG15 ubiquitin-like modifier [Source:HGNC Symbol%3BAcc:HGNC:4053]	NA
1	1073752	1074118	367	1073890	11	7.98998	5.31652	4.03067	IP_CAL27_myc_KLF7_vs_In_CAL27_myc_KLF7_peak_4	RNF223;:intron	RNF223:1:1070965-1074307:-:372	RNF223(ENSG00000237330)	2;GO:0005575,cellular_component cellular_component;GO:0016020,cellular_component membrane	NA	NA	ring finger protein 223 [Source:HGNC Symbol%3BAcc:HGNC:40020]	NA
1	1250962	1251216	255	1251108	14	10.8577	6.47395	6.60964	IP_CAL27_myc_KLF7_vs_In_CAL27_myc_KLF7_peak_5	AL162741.1;:exon	AL162741.1:1:1249776-1251334:-:245	AL162741.1(ENSG00000260179)	NA	NA	NA	NA	NA
1	1264983	1265248	266	1265111	14	8.7558	5.20186	4.71006	IP_CAL27_myc_KLF7_vs_In_CAL27_myc_KLF7_peak_6	UBE2J2;:intron	UBE2J2:1:1253908-1273885:-:8770	UBE2J2(ENSG00000160087)	21;GO:0005575,cellular_component cellular_component;GO:0005622,cellular_component intracellular;GO:0005623,cellular_component cell;GO:0005737,cellular_component cytoplasm;GO:0005783,cellular_component endoplasmic reticulum;GO:0005789,cellular_component endoplasmic reticulum membrane;GO:0012505,cellular_component endomembrane system;GO:0016020,cellular_component membrane;GO:0031090,cellular_compon…	UBE2J2, NCUBE2, UBC6; ubiquitin-conjugating enzyme E2 J2 [EC:2.3.2.23]; K04554	map04120,map04141,map05012	ubiquitin conjugating enzyme E2 J2 [Source:HGNC Symbol%3BAcc:HGNC:19268]	NA
1	1308336	1308896	561	1308736	10	6.67465	4.66323	2.90207	IP_CAL27_myc_KLF7_vs_In_CAL27_myc_KLF7_peak_7	ACAP3;:Promoter;PUSL1;:intron	PUSL1:1:1308566-1311677:+:49	PUSL1(ENSG00000169972)	NA	NA	NA	pseudouridylate synthase-like 1 [Source:HGNC Symbol%3BAcc:HGNC:26914]	NA
1	1325031	1325336	306	1325182	8	5.32137	4.09603	1.78745	IP_CAL27_myc_KLF7_vs_In_CAL27_myc_KLF7_peak_8	CPTP;:intron;INTS11;:Promoter	CPTP:1:1324755-1328897:+:428	CPTP(ENSG00000224051)	NA	NA	NA	ceramide-1-phosphate transfer protein [Source:HGNC Symbol%3BAcc:HGNC:28116]	NA
1	1407071	1407539	469	1407367	12	7.87933	5.05905	3.93376	IP_CAL27_myc_KLF7_vs_In_CAL27_myc_KLF7_peak_9	RN7SL657P;:Promoter;AL391244.3;:Promoter;MRPL20;:Promoter	MRPL20:1:1401907-1407313:-:8	MRPL20(ENSG00000242485)	26;GO:0000313,cellular_component organellar ribosome;GO:0005575,cellular_component cellular_component;GO:0005622,cellular_component intracellular;GO:0005623,cellular_component cell;GO:0005737,cellular_component cytoplasm;GO:0005739,cellular_component mitochondrion;GO:0005759,cellular_component mitochondrial matrix;GO:0005761,cellular_component mitochondrial ribosome;GO:0005840,cellular_component …	RP-L20, MRPL20, rplT; large subunit ribosomal protein L20; K02887	map03010	mitochondrial ribosomal protein L20 [Source:HGNC Symbol%3BAcc:HGNC:14478]	NA
1	1462401	1462659	259	1462557	8	6.16064	4.63489	2.47251	IP_CAL27_myc_KLF7_vs_In_CAL27_myc_KLF7_peak_10	ATAD3C;:intron	ATAD3B:1:1471768-1497848:+:-9238	ATAD3B(ENSG00000160072)	23;GO:0005575,cellular_component cellular_component;GO:0005622,cellular_component intracellular;GO:0005623,cellular_component cell;GO:0005737,cellular_component cytoplasm;GO:0005739,cellular_component mitochondrion;GO:0005740,cellular_component mitochondrial envelope;GO:0005743,cellular_component mitochondrial inner membrane;GO:0016020,cellular_component membrane;GO:0019866,cellular_component org…	NA	NA	ATPase family%2C AAA domain containing 3B [Source:HGNC Symbol%3BAcc:HGNC:24007]	NA
1	1627449	1627809	361	1627743	14	9.22763	5.48243	5.13205	IP_CAL27_myc_KLF7_vs_In_CAL27_myc_KLF7_peak_11	MIB2;:exon	MMP23B:1:1632094-1635263:+:-4465	MMP23B(ENSG00000189409)	47;GO:0000003,biological_process reproduction;GO:0003674,molecular_function molecular_function;GO:0003824,molecular_function catalytic activity;GO:0004175,molecular_function endopeptidase activity;GO:0004222,molecular_function metalloendopeptidase activity;GO:0005488,molecular_function binding;GO:0005575,cellular_component cellular_component;GO:0005576,cellular_component extracellular region;GO:0…	NA	NA	matrix metallopeptidase 23B [Source:HGNC Symbol%3BAcc:HGNC:7171]	NA
1	1919234	1919605	372	1919451	13	7.0397	4.3784	3.20592	IP_CAL27_myc_KLF7_vs_In_CAL27_myc_KLF7_peak_12	TMEM52;:Promoter	TMEM52:1:1917589-1919273:-:-146	TMEM52(ENSG00000178821)	2;GO:0005575,cellular_component cellular_component;GO:0016020,cellular_component membrane	NA	NA	transmembrane protein 52 [Source:HGNC Symbol%3BAcc:HGNC:27916]	NA
1	2133105	2133490	386	2133258	12	6.97543	4.50828	3.16098	IP_CAL27_myc_KLF7_vs_In_CAL27_myc_KLF7_peak_13	PRKCZ;:intron	AL590822.2:1:2141083-2145279:-:11982	AL590822.2(ENSG00000271806)	NA	NA	NA	NA	NA
1	2212666	2212915	250	2212794	12	8.11929	5.20716	4.14266	IP_CAL27_myc_KLF7_vs_In_CAL27_myc_KLF7_peak_14	AL590822.1;:intron	FAAP20:1:2184460-2212720:-:-70	FAAP20(ENSG00000162585)	71;GO:0003674,molecular_function molecular_function;GO:0005488,molecular_function binding;GO:0005515,molecular_function protein binding;GO:0005575,cellular_component cellular_component;GO:0005622,cellular_component intracellular;GO:0005623,cellular_component cell;GO:0005634,cellular_component nucleus;GO:0005654,cellular_component nucleoplasm;GO:0005694,cellular_component chromosome;GO:0006139,bio…	NA	NA	Fanconi anemia core complex associated protein 20 [Source:HGNC Symbol%3BAcc:HGNC:26428]	NA
1	2586319	2586673	355	2586423	11	7.99519	5.3198	4.03067	IP_CAL27_myc_KLF7_vs_In_CAL27_myc_KLF7_peak_15	FAM213B;:Promoter	FAM213B:1:2586490-2591469:+:5	FAM213B(ENSG00000157870)	50;GO:0001516,biological_process prostaglandin biosynthetic process;GO:0003674,molecular_function molecular_function;GO:0003824,molecular_function catalytic activity;GO:0005575,cellular_component cellular_component;GO:0005622,cellular_component intracellular;GO:0005623,cellular_component cell;GO:0005737,cellular_component cytoplasm;GO:0005829,cellular_component cytosol;GO:0006082,biological_proce…	PRXL2B, FAM213B; prostamide/prostaglandin F2alpha synthase [EC:1.11.1.20]; K15717	map00590	family with sequence similarity 213 member B [Source:HGNC Symbol%3BAcc:HGNC:28390]	NA
1	6393758	6393994	237	6393854	14	9.64473	5.73331	5.50617	IP_CAL27_myc_KLF7_vs_In_CAL27_myc_KLF7_peak_16	ACOT7;:five_prime_UTR;ACOT7;:exon;AL031848.2;:exon	AL031848.2:1:6393554-6394391:+:321	AL031848.2(ENSG00000271746)	NA	NA	NA	NA	NA
1	6414377	6414795	419	6414526	13	9.36386	5.77384	5.25784	IP_CAL27_myc_KLF7_vs_In_CAL27_myc_KLF7_peak_17	HES2;:intron	HES2:1:6412417-6424670:-:10084	HES2(ENSG00000069812)	52;GO:0003674,molecular_function molecular_function;GO:0003676,molecular_function nucleic acid binding;GO:0003677,molecular_function DNA binding;GO:0003690,molecular_function double-stranded DNA binding;GO:0005488,molecular_function binding;GO:0005515,molecular_function protein binding;GO:0005575,cellular_component cellular_component;GO:0005622,cellular_component intracellular;GO:0005623,cellular…	HES2_6_7; hairy and enhancer of split 2/6/7; K09087	map05165	hes family bHLH transcription factor 2 [Source:HGNC Symbol%3BAcc:HGNC:16005]	bHLH
1	6602147	6602543	397	6602432	14	9.81659	5.83736	5.65798	IP_CAL27_myc_KLF7_vs_In_CAL27_myc_KLF7_peak_18	KLHL21;:intron	PHF13:1:6613684-6624033:+:-11339	PHF13(ENSG00000116273)	59;GO:0000070,biological_process mitotic sister chromatid segregation;GO:0000278,biological_process mitotic cell cycle;GO:0000280,biological_process nuclear division;GO:0000819,biological_process sister chromatid segregation;GO:0003674,molecular_function molecular_function;GO:0003682,molecular_function chromatin binding;GO:0005488,molecular_function binding;GO:0005515,molecular_function protein b…	NA	NA	PHD finger protein 13 [Source:HGNC Symbol%3BAcc:HGNC:22983]	NA
1	7961807	7962004	198	7961876	12	9.00778	5.75957	4.93262	IP_CAL27_myc_KLF7_vs_In_CAL27_myc_KLF7_peak_19	PARK7;:intron	PARK7:1:7954290-7985505:+:7615	PARK7(ENSG00000116288)	168;GO:0000302,biological_process response to reactive oxygen species;GO:0001504,biological_process neurotransmitter uptake;GO:0001505,biological_process regulation of neurotransmitter levels;GO:0001963,biological_process synaptic transmission, dopaminergic;GO:0003008,biological_process system process;GO:0003674,molecular_function molecular_function;GO:0003676,molecular_function nucleic acid bind…	PARK7; protein DJ-1 [EC:3.5.1.124]; K05687	map05012	Parkinsonism associated deglycase [Source:HGNC Symbol%3BAcc:HGNC:16369]	NA
1	8878041	8878254	214	8878101	11	6.13142	4.16149	2.45045	IP_CAL27_myc_KLF7_vs_In_CAL27_myc_KLF7_peak_20	ENO1-IT1;:Promoter;ENO1;:intron;ENO1-AS1;:Promoter	ENO1-IT1:1:8875787-8878007:-:-140	ENO1-IT1(ENSG00000236269)	NA	NA	NA	ENO1 intronic transcript 1 [Source:HGNC Symbol%3BAcc:HGNC:41331]	NA
1	11273392	11273607	216	11273516	10	7.8448	5.40375	3.91648	IP_CAL27_myc_KLF7_vs_In_CAL27_myc_KLF7_peak_21	UBIAD1;:Promoter	UBIAD1:1:11273205-11296049:+:294	UBIAD1(ENSG00000120942)	56;GO:0003674,molecular_function molecular_function;GO:0003824,molecular_function catalytic activity;GO:0004659,molecular_function prenyltransferase activity;GO:0005575,cellular_component cellular_component;GO:0005622,cellular_component intracellular;GO:0005623,cellular_component cell;GO:0005634,cellular_component nucleus;GO:0005737,cellular_component cytoplasm;GO:0005739,cellular_component mitoc…	NA	NA	UbiA prenyltransferase domain containing 1 [Source:HGNC Symbol%3BAcc:HGNC:30791]	RXR-like
1	12143663	12143912	250	12143759	12	8.93489	5.7141	4.86608	IP_CAL27_myc_KLF7_vs_In_CAL27_myc_KLF7_peak_22	TNFRSF8;:exon;TNFRSF8;:three_prime_UTR	MIR7846:1:12166942-12167038:+:-23155	MIR7846(ENSG00000283789)	NA	NA	NA	microRNA 7846 [Source:HGNC Symbol%3BAcc:HGNC:50029]	NA
1	15617412	15617607	196	15617537	11	5.45232	3.75292	1.89674	IP_CAL27_myc_KLF7_vs_In_CAL27_myc_KLF7_peak_23	DDI2;:exon;DDI2;:five_prime_UTR	DDI2:1:15617499-15669044:+:10	DDI2(ENSG00000197312)	NA	NA	NA	DNA damage inducible 1 homolog 2 [Source:HGNC Symbol%3BAcc:HGNC:24578]	NA
1	15834745	15834934	190	15834844	12	8.28375	5.309	4.29035	IP_CAL27_myc_KLF7_vs_In_CAL27_myc_KLF7_peak_24	FLJ37453;:exon	AL450998.1:1:15828231-15828669:+:6608	AL450998.1(ENSG00000178715)	NA	NA	NA	NA	NA
1	16217443	16217657	215	16217595	12	8.47615	5.42843	4.45873	IP_CAL27_myc_KLF7_vs_In_CAL27_myc_KLF7_peak_25	ANO7L1;:intron	ARHGEF19:1:16197853-16212609:-:-4940	ARHGEF19(ENSG00000142632)	47;GO:0006140,biological_process regulation of nucleotide metabolic process;GO:0006950,biological_process response to stress;GO:0008150,biological_process biological_process;GO:0009118,biological_process regulation of nucleoside metabolic process;GO:0009611,biological_process response to wounding;GO:0009894,biological_process regulation of catabolic process;GO:0009966,biological_process regulatio…	NA	NA	Rho guanine nucleotide exchange factor 19 [Source:HGNC Symbol%3BAcc:HGNC:26604]	NA
1	16396696	16396886	191	16396793	12	6.97543	4.50828	3.16098	IP_CAL27_myc_KLF7_vs_In_CAL27_myc_KLF7_peak_26	SPATA21;:intron	AL358794.1:1:16369149-16369530:-:-27260	AL358794.1(ENSG00000226457)	NA	NA	NA	NA	NA
1	19009700	19009926	227	19009797	12	6.23034	4.06566	2.5159	IP_CAL27_myc_KLF7_vs_In_CAL27_myc_KLF7_peak_27	intergenic	IFFO2:1:18904280-18956686:-:-53126	IFFO2(ENSG00000169991)	NA	NA	NA	intermediate filament family orphan 2 [Source:HGNC Symbol%3BAcc:HGNC:27006]	NA
1	19312077	19312302	226	19312216	15	10.8276	6.22652	6.58231	IP_CAL27_myc_KLF7_vs_In_CAL27_myc_KLF7_peak_28	PQLC2;:Promoter;AKR7A2;:Promoter	AKR7A2:1:19303964-19312146:-:-43	AKR7A2(ENSG00000053371)	55;GO:0003674,molecular_function molecular_function;GO:0003824,molecular_function catalytic activity;GO:0004032,molecular_function alditol:NADP+ 1-oxidoreductase activity;GO:0004033,molecular_function aldo-keto reductase (NADP) activity;GO:0004301,molecular_function epoxide hydrolase activity;GO:0005575,cellular_component cellular_component;GO:0005622,cellular_component intracellular;GO:0005623,c…	AKR7; aflatoxin B1 aldehyde reductase; K15303	map00980	aldo-keto reductase family 7 member A2 [Source:HGNC Symbol%3BAcc:HGNC:389]	NA
1	19644613	19644869	257	19644744	10	7.01112	4.87649	3.18276	IP_CAL27_myc_KLF7_vs_In_CAL27_myc_KLF7_peak_29	NBL1;:intron;MINOS1-NBL1;:intron	NBL1:1:19640553-19658456:+:4187	NBL1(ENSG00000158747)	109;GO:0000902,biological_process cell morphogenesis;GO:0002682,biological_process regulation of immune system process;GO:0002683,biological_process negative regulation of immune system process;GO:0002685,biological_process regulation of leukocyte migration;GO:0002686,biological_process negative regulation of leukocyte migration;GO:0002688,biological_process regulation of leukocyte chemotaxis;GO:…	NBL1; neuroblastoma suppressor of tumorigenicity 1; K19558	map04350	neuroblastoma 1%2C DAN family BMP antagonist [Source:HGNC Symbol%3BAcc:HGNC:7650]	NA
1	19878384	19878605	222	19878517	10	7.00637	4.87348	3.18276	IP_CAL27_myc_KLF7_vs_In_CAL27_myc_KLF7_peak_30	intergenic	OTUD3:1:19882512-19912945:+:-4018	OTUD3(ENSG00000169914)	NA	NA	NA	OTU deubiquitinase 3 [Source:HGNC Symbol%3BAcc:HGNC:29038]	NA
1	20496036	20496268	233	20496073	9	6.9306	4.98581	3.13096	IP_CAL27_myc_KLF7_vs_In_CAL27_myc_KLF7_peak_31	intergenic	CAMK2N1:1:20482390-20486220:-:-9931	CAMK2N1(ENSG00000162545)	88;GO:0001932,biological_process regulation of protein phosphorylation;GO:0001933,biological_process negative regulation of protein phosphorylation;GO:0003008,biological_process system process;GO:0003674,molecular_function molecular_function;GO:0004857,molecular_function enzyme inhibitor activity;GO:0004860,molecular_function protein kinase inhibitor activity;GO:0005488,molecular_function binding…	NA	NA	calcium/calmodulin dependent protein kinase II inhibitor 1 [Source:HGNC Symbol%3BAcc:HGNC:24190]	NA
1	23019341	23019551	211	23019479	13	9.3178	5.74547	5.21369	IP_CAL27_myc_KLF7_vs_In_CAL27_myc_KLF7_peak_32	KDM1A;:exon;KDM1A;:five_prime_UTR	KDM1A:1:23019447-23083689:+:-1	KDM1A(ENSG00000004487)	276;GO:0000122,biological_process negative regulation of transcription by RNA polymerase II;GO:0000166,molecular_function nucleotide binding;GO:0000228,cellular_component nuclear chromosome;GO:0000785,cellular_component chromatin;GO:0000790,cellular_component nuclear chromatin;GO:0000975,molecular_function transcription regulatory region DNA binding;GO:0000988,molecular_function obsolete transcri…	KDM1A, AOF2, LSD1; [histone H3]-N6,N6-dimethyl-L-lysine4 FAD-dependent demethylase [EC:1.14.99.66]; K11450	map04714	lysine demethylase 1A [Source:HGNC Symbol%3BAcc:HGNC:29079]	NA
1	23343801	23344322	522	23343942	11	6.95706	4.66989	3.14844	IP_CAL27_myc_KLF7_vs_In_CAL27_myc_KLF7_peak_33	HNRNPR;:intron	HNRNPR:1:23303770-23344336:-:275	HNRNPR(ENSG00000125944)	53;GO:0000375,biological_process RNA splicing, via transesterification reactions;GO:0000377,biological_process RNA splicing, via transesterification reactions with bulged adenosine as nucleophile;GO:0000398,biological_process mRNA splicing, via spliceosome;GO:0003674,molecular_function molecular_function;GO:0003676,molecular_function nucleic acid binding;GO:0003723,molecular_function RNA binding;…	NA	NA	heterogeneous nuclear ribonucleoprotein R [Source:HGNC Symbol%3BAcc:HGNC:5047]	NA
1	23743652	23743889	238	23743826	11	6.13142	4.16149	2.45045	IP_CAL27_myc_KLF7_vs_In_CAL27_myc_KLF7_peak_34	ELOA;:intron	ELOA:1:23743154-23762059:+:616	ELOA(ENSG00000011007)	104;GO:0003674,molecular_function molecular_function;GO:0003676,molecular_function nucleic acid binding;GO:0003677,molecular_function DNA binding;GO:0003690,molecular_function double-stranded DNA binding;GO:0005488,molecular_function binding;GO:0005575,cellular_component cellular_component;GO:0005622,cellular_component intracellular;GO:0005623,cellular_component cell;GO:0005634,cellular_component…	NA	NA	elongin A [Source:HGNC Symbol%3BAcc:HGNC:11620]	NA
1	23979933	23980426	494	23980032	21	14.4392	6.88034	9.96213	IP_CAL27_myc_KLF7_vs_In_CAL27_myc_KLF7_peak_35	SRSF10;:intron	SRSF10:1:23964803-23980927:-:748	SRSF10(ENSG00000188529)	124;GO:0000244,biological_process spliceosomal tri-snRNP complex assembly;GO:0000245,biological_process spliceosomal complex assembly;GO:0000375,biological_process RNA splicing, via transesterification reactions;GO:0000377,biological_process RNA splicing, via transesterification reactions with bulged adenosine as nucleophile;GO:0000387,biological_process spliceosomal snRNP assembly;GO:0000398,bio…	FUSIP1; FUS-interacting serine-arginine-rich protein 1; K12900	map03040	serine and arginine rich splicing factor 10 [Source:HGNC Symbol%3BAcc:HGNC:16713]	NA
1	25425532	25425745	214	25425611	9	5.2175	3.89158	1.7148	IP_CAL27_myc_KLF7_vs_In_CAL27_myc_KLF7_peak_36	RHCE;:intron	RHCE:1:25362248-25430192:-:4554	RHCE(ENSG00000188672)	12;GO:0005575,cellular_component cellular_component;GO:0005623,cellular_component cell;GO:0005886,cellular_component plasma membrane;GO:0005887,cellular_component integral component of plasma membrane;GO:0016020,cellular_component membrane;GO:0016021,cellular_component integral component of membrane;GO:0031224,cellular_component intrinsic component of membrane;GO:0031226,cellular_component intrin…	NA	NA	Rh blood group CcEe antigens [Source:HGNC Symbol%3BAcc:HGNC:10008]	NA
1	26111490	26111719	230	26111512	8	6.21686	4.67052	2.50909	IP_CAL27_myc_KLF7_vs_In_CAL27_myc_KLF7_peak_37	PDIK1L;:intron	PDIK1L:1:26111164-26125543:+:440	PDIK1L(ENSG00000175087)	10;GO:0005575,cellular_component cellular_component;GO:0005622,cellular_component intracellular;GO:0005623,cellular_component cell;GO:0005634,cellular_component nucleus;GO:0043226,cellular_component organelle;GO:0043227,cellular_component membrane-bounded organelle;GO:0043229,cellular_component intracellular organelle;GO:0043231,cellular_component intracellular membrane-bounded organelle;GO:00444…	NA	NA	PDLIM1 interacting kinase 1 like [Source:HGNC Symbol%3BAcc:HGNC:18981]	NA
1	26500185	26500377	193	26500301	9	6.61579	4.78584	2.85587	IP_CAL27_myc_KLF7_vs_In_CAL27_myc_KLF7_peak_38	intergenic	DPPA2P2:1:26519353-26520250:-:19969	DPPA2P2(ENSG00000224129)	NA	NA	NA	developmental pluripotency associated 2 pseudogene 2 [Source:HGNC Symbol%3BAcc:HGNC:44627]	NA
1	26500812	26501058	247	26500863	10	7.01112	4.87649	3.18276	IP_CAL27_myc_KLF7_vs_In_CAL27_myc_KLF7_peak_39	intergenic	DPPA2P2:1:26519353-26520250:-:19315	DPPA2P2(ENSG00000224129)	NA	NA	NA	developmental pluripotency associated 2 pseudogene 2 [Source:HGNC Symbol%3BAcc:HGNC:44627]	NA
1	26849529	26849774	246	26849636	12	10.0132	6.38625	5.84072	IP_CAL27_myc_KLF7_vs_In_CAL27_myc_KLF7_peak_40	ZDHHC18;:intron	SFN:1:26863137-26864457:+:-13486	SFN(ENSG00000175793)	152;GO:0000079,biological_process regulation of cyclin-dependent protein serine/threonine kinase activity;GO:0001558,biological_process regulation of cell growth;GO:0001836,biological_process release of cytochrome c from mitochondria;GO:0001932,biological_process regulation of protein phosphorylation;GO:0001933,biological_process negative regulation of protein phosphorylation;GO:0003674,molecular…	SFN; stratifin; K06644	map04110,map04115,map04960	stratifin [Source:HGNC Symbol%3BAcc:HGNC:10773]	NA
1	26853161	26853557	397	26853425	9	7.09902	5.0922	3.25932	IP_CAL27_myc_KLF7_vs_In_CAL27_myc_KLF7_peak_41	ZDHHC18;:intron	SFN:1:26863137-26864457:+:-9778	SFN(ENSG00000175793)	152;GO:0000079,biological_process regulation of cyclin-dependent protein serine/threonine kinase activity;GO:0001558,biological_process regulation of cell growth;GO:0001836,biological_process release of cytochrome c from mitochondria;GO:0001932,biological_process regulation of protein phosphorylation;GO:0001933,biological_process negative regulation of protein phosphorylation;GO:0003674,molecular…	SFN; stratifin; K06644	map04110,map04115,map04960	stratifin [Source:HGNC Symbol%3BAcc:HGNC:10773]	NA
1	27090333	27090523	191	27090372	8	5.57264	4.25845	2.00049	IP_CAL27_myc_KLF7_vs_In_CAL27_myc_KLF7_peak_42	intergenic	SLC9A1:1:27098814-27166981:-:76553	SLC9A1(ENSG00000090020)	205;GO:0001101,biological_process response to acid chemical;GO:0001508,biological_process action potential;GO:0001558,biological_process regulation of cell growth;GO:0002026,biological_process regulation of the force of heart contraction;GO:0003674,molecular_function molecular_function;GO:0005215,molecular_function transporter activity;GO:0005451,molecular_function monovalent cation:proton antipo…	SLC9A1, NHE1; solute carrier family 9 (sodium/hydrogen exchanger), member 1; K05742	map04024,map04260,map04261,map04371,map04810,map04919,map04970,map04971,map04972,map04976,map05205	solute carrier family 9 member A1 [Source:HGNC Symbol%3BAcc:HGNC:11071]	NA
1	27112266	27112567	302	27112366	14	6.49414	3.92118	2.7448	IP_CAL27_myc_KLF7_vs_In_CAL27_myc_KLF7_peak_43	SLC9A1;:intron	SLC9A1:1:27098814-27166981:-:54565	SLC9A1(ENSG00000090020)	205;GO:0001101,biological_process response to acid chemical;GO:0001508,biological_process action potential;GO:0001558,biological_process regulation of cell growth;GO:0002026,biological_process regulation of the force of heart contraction;GO:0003674,molecular_function molecular_function;GO:0005215,molecular_function transporter activity;GO:0005451,molecular_function monovalent cation:proton antipo…	SLC9A1, NHE1; solute carrier family 9 (sodium/hydrogen exchanger), member 1; K05742	map04024,map04260,map04261,map04371,map04810,map04919,map04970,map04971,map04972,map04976,map05205	solute carrier family 9 member A1 [Source:HGNC Symbol%3BAcc:HGNC:11071]	NA
1	27322042	27322400	359	27322172	15	11.66	6.73163	7.35672	IP_CAL27_myc_KLF7_vs_In_CAL27_myc_KLF7_peak_44	TMEM222;:exon;TMEM222;:five_prime_UTR	TMEM222:1:27322144-27336400:+:76	TMEM222(ENSG00000186501)	2;GO:0005575,cellular_component cellular_component;GO:0016020,cellular_component membrane	NA	NA	transmembrane protein 222 [Source:HGNC Symbol%3BAcc:HGNC:25363]	NA
1	27568445	27568661	217	27568574	13	8.83321	5.44821	4.77461	IP_CAL27_myc_KLF7_vs_In_CAL27_myc_KLF7_peak_45	AHDC1;:intron	AHDC1:1:27534034-27604431:-:35878	AHDC1(ENSG00000126705)	NA	NA	NA	AT-hook DNA binding motif containing 1 [Source:HGNC Symbol%3BAcc:HGNC:25230]	NA
1	27959484	27959720	237	27959540	9	6.53074	4.73161	2.77663	IP_CAL27_myc_KLF7_vs_In_CAL27_myc_KLF7_peak_46	XKR8;:five_prime_UTR;XKR8;:exon;AL512288.1;:intron	XKR8:1:27959461-27968096:+:140	XKR8(ENSG00000158156)	2;GO:0005575,cellular_component cellular_component;GO:0016020,cellular_component membrane	NA	NA	XK related 8 [Source:HGNC Symbol%3BAcc:HGNC:25508]	NA
1	28088574	28088852	279	28088692	15	11.6322	6.71472	7.33149	IP_CAL27_myc_KLF7_vs_In_CAL27_myc_KLF7_peak_47	EYA3;:five_prime_UTR;EYA3;:exon	EYA3:1:27970343-28088696:-:-16	EYA3(ENSG00000158161)	117;GO:0003008,biological_process system process;GO:0003674,molecular_function molecular_function;GO:0003682,molecular_function chromatin binding;GO:0003824,molecular_function catalytic activity;GO:0004721,molecular_function phosphoprotein phosphatase activity;GO:0004725,molecular_function protein tyrosine phosphatase activity;GO:0005488,molecular_function binding;GO:0005575,cellular_component ce…	NA	NA	EYA transcriptional coactivator and phosphatase 3 [Source:HGNC Symbol%3BAcc:HGNC:3521]	NA
1	28643110	28643326	217	28643203	14	10.8577	6.47396	6.60964	IP_CAL27_myc_KLF7_vs_In_CAL27_myc_KLF7_peak_48	LINC01715;:Promoter;TAF12;:Promoter	LINC01715:1:28643227-28648581:+:-9	LINC01715(ENSG00000229388)	NA	NA	NA	long intergenic non-protein coding RNA 1715 [Source:HGNC Symbol%3BAcc:HGNC:52502]	NA
1	28736734	28737244	511	28736895	20	16.9984	8.61821	12.396	IP_CAL27_myc_KLF7_vs_In_CAL27_myc_KLF7_peak_49	YTHDF2;:intron	YTHDF2:1:28736620-28769775:+:368	YTHDF2(ENSG00000198492)	5;GO:0002376,biological_process immune system process;GO:0006955,biological_process immune response;GO:0006959,biological_process humoral immune response;GO:0008150,biological_process biological_process;GO:0050896,biological_process response to stimulus	NA	NA	YTH N6-methyladenosine RNA binding protein 2 [Source:HGNC Symbol%3BAcc:HGNC:31675]	NA
1	28884956	28885306	351	28885142	18	15.7234	8.42302	11.1822	IP_CAL27_myc_KLF7_vs_In_CAL27_myc_KLF7_peak_50	EPB41;:Promoter	EPB41:1:28887090-29120046:+:-1959	EPB41(ENSG00000159023)	66;GO:0003008,biological_process system process;GO:0003013,biological_process circulatory system process;GO:0003674,molecular_function molecular_function;GO:0005198,molecular_function structural molecule activity;GO:0005200,molecular_function structural constituent of cytoskeleton;GO:0005488,molecular_function binding;GO:0005515,molecular_function protein binding;GO:0005543,molecular_function pho…	NA	NA	erythrocyte membrane protein band 4.1 [Source:HGNC Symbol%3BAcc:HGNC:3377]	NA
1	28914410	28914641	232	28914539	9	6.61579	4.78584	2.85587	IP_CAL27_myc_KLF7_vs_In_CAL27_myc_KLF7_peak_51	EPB41;:intron	EPB41:1:28887090-29120046:+:27435	EPB41(ENSG00000159023)	66;GO:0003008,biological_process system process;GO:0003013,biological_process circulatory system process;GO:0003674,molecular_function molecular_function;GO:0005198,molecular_function structural molecule activity;GO:0005200,molecular_function structural constituent of cytoskeleton;GO:0005488,molecular_function binding;GO:0005515,molecular_function protein binding;GO:0005543,molecular_function pho…	NA	NA	erythrocyte membrane protein band 4.1 [Source:HGNC Symbol%3BAcc:HGNC:3377]	NA
1	29963237	29963448	212	29963314	8	6.16064	4.63489	2.47251	IP_CAL27_myc_KLF7_vs_In_CAL27_myc_KLF7_peak_52	intergenic	AL645944.1:1:29904864-29905357:-:-57985	AL645944.1(ENSG00000270927)	NA	NA	NA	NA	NA
1	31155300	31155607	308	31155487	24	15.0911	6.53531	10.5824	IP_CAL27_myc_KLF7_vs_In_CAL27_myc_KLF7_peak_53	intergenic	AC114495.1:1:31108187-31108623:-:-46830	AC114495.1(ENSG00000225142)	NA	NA	NA	NA	NA
1	31700587	31700786	200	31700652	11	8.66902	5.743	4.63748	IP_CAL27_myc_KLF7_vs_In_CAL27_myc_KLF7_peak_54	COL16A1;:intron	COL16A1:1:31652246-31704319:-:3633	COL16A1(ENSG00000084636)	78;GO:0000003,biological_process reproduction;GO:0001101,biological_process response to acid chemical;GO:0003674,molecular_function molecular_function;GO:0005102,molecular_function signaling receptor binding;GO:0005178,molecular_function integrin binding;GO:0005488,molecular_function binding;GO:0005515,molecular_function protein binding;GO:0005575,cellular_component cellular_component;GO:0005576,…	NA	NA	collagen type XVI alpha 1 chain [Source:HGNC Symbol%3BAcc:HGNC:2193]	NA
1	32351277	32351472	196	32351382	8	5.82574	4.42125	2.21528	IP_CAL27_myc_KLF7_vs_In_CAL27_myc_KLF7_peak_55	AL109945.1;:Promoter	TSSK3:1:32351520-32364312:+:-146	TSSK3(ENSG00000162526)	92;GO:0000003,biological_process reproduction;GO:0000166,molecular_function nucleotide binding;GO:0000287,molecular_function magnesium ion binding;GO:0001882,molecular_function nucleoside binding;GO:0001883,molecular_function purine nucleoside binding;GO:0002064,biological_process epithelial cell development;GO:0003006,biological_process developmental process involved in reproduction;GO:0003674,m…	NA	NA	testis specific serine kinase 3 [Source:HGNC Symbol%3BAcc:HGNC:15473]	NA
1	32817221	32817487	267	32817304	15	11.829	6.83492	7.50903	IP_CAL27_myc_KLF7_vs_In_CAL27_myc_KLF7_peak_56	S100PBP;:Promoter;YARS;:five_prime_UTR;YARS;:exon	S100PBP:1:32816766-32858879:+:587	S100PBP(ENSG00000116497)	10;GO:0005575,cellular_component cellular_component;GO:0005622,cellular_component intracellular;GO:0005623,cellular_component cell;GO:0005634,cellular_component nucleus;GO:0043226,cellular_component organelle;GO:0043227,cellular_component membrane-bounded organelle;GO:0043229,cellular_component intracellular organelle;GO:0043231,cellular_component intracellular membrane-bounded organelle;GO:00444…	NA	NA	S100P binding protein [Source:HGNC Symbol%3BAcc:HGNC:25768]	NA
1	32992474	32992664	191	32992547	12	9.33738	5.96524	5.23238	IP_CAL27_myc_KLF7_vs_In_CAL27_myc_KLF7_peak_57	AL020995.1;:intron	AL020995.1:1:32987074-33032469:+:5494	AL020995.1(ENSG00000236065)	NA	NA	NA	NA	NA
1	33036177	33036373	197	33036278	12	7.87933	5.05905	3.93376	IP_CAL27_myc_KLF7_vs_In_CAL27_myc_KLF7_peak_58	AK2;:intron	Metazoa_SRP:1:33029231-33029576:-:-6698	Metazoa_SRP(ENSG00000277958,ENSG00000276493,ENSG00000277617,ENSG00000276645,ENSG00000278702,ENSG00000277168,ENSG00000278636,ENSG00000277141,ENSG00000268154,ENSG00000276359,ENSG00000264809,ENSG00000273573,ENSG00000276839,ENSG00000276735,ENSG00000275213,ENSG00000278100,ENSG00000273566,ENSG00000274008,ENSG00000274686,ENSG00000277308,ENSG00000274660,ENSG00000274742,ENSG00000277371,ENSG00000273725,ENS…	NA	NA	NA	Metazoan signal recognition particle RNA [Source:RFAM%3BAcc:RF00017]	NA
1	34859810	34860116	307	34859901	17	15.2672	8.42149	10.7509	IP_CAL27_myc_KLF7_vs_In_CAL27_myc_KLF7_peak_59	SMIM12;:Promoter	SMIM12:1:34712736-34859816:-:-146	SMIM12(ENSG00000163866)	2;GO:0005575,cellular_component cellular_component;GO:0016020,cellular_component membrane	NA	NA	small integral membrane protein 12 [Source:HGNC Symbol%3BAcc:HGNC:25154]	NA
1	34866242	34866454	213	34866408	10	7.01112	4.87649	3.18276	IP_CAL27_myc_KLF7_vs_In_CAL27_myc_KLF7_peak_60	DLGAP3;:intron	SMIM12:1:34712736-34859816:-:-6531	SMIM12(ENSG00000163866)	2;GO:0005575,cellular_component cellular_component;GO:0016020,cellular_component membrane	NA	NA	small integral membrane protein 12 [Source:HGNC Symbol%3BAcc:HGNC:25154]	NA
1	35192967	35193281	315	35193155	13	11.0171	6.79754	6.75982	IP_CAL27_myc_KLF7_vs_In_CAL27_myc_KLF7_peak_61	intergenic	SFPQ:1:35176377-35193148:-:24	SFPQ(ENSG00000116560)	82;GO:0000122,biological_process negative regulation of transcription by RNA polymerase II;GO:0000375,biological_process RNA splicing, via transesterification reactions;GO:0000377,biological_process RNA splicing, via transesterification reactions with bulged adenosine as nucleophile;GO:0000380,biological_process alternative mRNA splicing, via spliceosome;GO:0000398,biological_process mRNA splicin…	NA	NA	splicing factor proline and glutamine rich [Source:HGNC Symbol%3BAcc:HGNC:10774]	TF_others
1	35557650	35557845	196	35557818	9	6.4477	4.67861	2.70619	IP_CAL27_myc_KLF7_vs_In_CAL27_myc_KLF7_peak_62	NCDN;:exon;NCDN;:five_prime_UTR;KIAA0319L;:Promoter	KIAA0319L:1:35433489-35557950:-:203	KIAA0319L(ENSG00000142687)	14;GO:0005575,cellular_component cellular_component;GO:0005622,cellular_component intracellular;GO:0005623,cellular_component cell;GO:0005737,cellular_component cytoplasm;GO:0031410,cellular_component cytoplasmic vesicle;GO:0031982,cellular_component vesicle;GO:0043226,cellular_component organelle;GO:0043229,cellular_component intracellular organelle;GO:0044422,cellular_component organelle part;G…	NA	NA	KIAA0319 like [Source:HGNC Symbol%3BAcc:HGNC:30071]	NA
1	36149182	36149379	198	36149220	11	8.22042	5.46137	4.23447	IP_CAL27_myc_KLF7_vs_In_CAL27_myc_KLF7_peak_63	TRAPPC3;:intron	MAP7D1:1:36155578-36180849:+:-6298	MAP7D1(ENSG00000116871)	17;GO:0005575,cellular_component cellular_component;GO:0005622,cellular_component intracellular;GO:0005623,cellular_component cell;GO:0005819,cellular_component spindle;GO:0005856,cellular_component cytoskeleton;GO:0015630,cellular_component microtubule cytoskeleton;GO:0032991,cellular_component protein-containing complex;GO:0043226,cellular_component organelle;GO:0043228,cellular_component non-m…	NA	NA	MAP7 domain containing 1 [Source:HGNC Symbol%3BAcc:HGNC:25514]	NA
1	36306924	36307126	203	36307023	13	7.85091	4.85507	3.91737	IP_CAL27_myc_KLF7_vs_In_CAL27_myc_KLF7_peak_64	SH3D21;:Promoter	SH3D21:1:36306386-36324886:+:638	SH3D21(ENSG00000214193)	NA	NA	NA	SH3 domain containing 21 [Source:HGNC Symbol%3BAcc:HGNC:26236]	NA
1	36385894	36386108	215	36385977	10	7.69612	5.31006	3.78102	IP_CAL27_myc_KLF7_vs_In_CAL27_myc_KLF7_peak_65	STK40;:Promoter	STK40:1:36339623-36385896:-:-104	STK40(ENSG00000196182)	11;GO:0005575,cellular_component cellular_component;GO:0005622,cellular_component intracellular;GO:0005623,cellular_component cell;GO:0005634,cellular_component nucleus;GO:0005737,cellular_component cytoplasm;GO:0043226,cellular_component organelle;GO:0043227,cellular_component membrane-bounded organelle;GO:0043229,cellular_component intracellular organelle;GO:0043231,cellular_component intracell…	NA	NA	serine/threonine kinase 40 [Source:HGNC Symbol%3BAcc:HGNC:21373]	NA
1	37477388	37477577	190	37477468	13	8.83321	5.44821	4.77461	IP_CAL27_myc_KLF7_vs_In_CAL27_myc_KLF7_peak_66	ZC3H12A;:intron	MIR6732:1:37480229-37480289:+:-2747	MIR6732(ENSG00000283724)	NA	NA	NA	microRNA 6732 [Source:HGNC Symbol%3BAcc:HGNC:50066]	NA
1	37807633	37807829	197	37807676	15	8.74448	5.00389	4.70314	IP_CAL27_myc_KLF7_vs_In_CAL27_myc_KLF7_peak_67	C1orf122;:five_prime_UTR;YRDC;:intron;C1orf122;:exon	YRDC:1:37802943-37808185:-:454	YRDC(ENSG00000196449)	20;GO:0005575,cellular_component cellular_component;GO:0005622,cellular_component intracellular;GO:0005623,cellular_component cell;GO:0005737,cellular_component cytoplasm;GO:0005739,cellular_component mitochondrion;GO:0008150,biological_process biological_process;GO:0016020,cellular_component membrane;GO:0032879,biological_process regulation of localization;GO:0043226,cellular_component organelle…	NA	NA	yrdC N6-threonylcarbamoyltransferase domain containing [Source:HGNC Symbol%3BAcc:HGNC:28905]	NA
1	38012400	38012726	327	38012479	10	7.79462	5.37216	3.8694	IP_CAL27_myc_KLF7_vs_In_CAL27_myc_KLF7_peak_68	UTP11;:Promoter	UTP11:1:38009257-38024824:+:3305	UTP11(ENSG00000183520)	65;GO:0005575,cellular_component cellular_component;GO:0005576,cellular_component extracellular region;GO:0005615,cellular_component extracellular space;GO:0005622,cellular_component intracellular;GO:0005623,cellular_component cell;GO:0005634,cellular_component nucleus;GO:0005730,cellular_component nucleolus;GO:0005737,cellular_component cytoplasm;GO:0006917,biological_process apoptotic process;G…	NA	NA	UTP11%2C small subunit processome component [Source:HGNC Symbol%3BAcc:HGNC:24329]	NA
1	40200868	40201086	219	40200889	74	102.941	33.4948	97.2831	IP_CAL27_myc_KLF7_vs_In_CAL27_myc_KLF7_peak_69	RLF;:intron	RNU6-1237P:1:40177842-40177949:+:23134	RNU6-1237P(ENSG00000207508)	NA	NA	NA	RNA%2C U6 small nuclear 1237%2C pseudogene [Source:HGNC Symbol%3BAcc:HGNC:48200]	NA
1	42682985	42683314	330	42683154	15	12.2505	7.09307	7.90632	IP_CAL27_myc_KLF7_vs_In_CAL27_myc_KLF7_peak_70	YBX1;:intron	YBX1:1:42682426-42702349:+:723	YBX1(ENSG00000065978)	224;GO:0000003,biological_process reproduction;GO:0000122,biological_process negative regulation of transcription by RNA polymerase II;GO:0000375,biological_process RNA splicing, via transesterification reactions;GO:0000377,biological_process RNA splicing, via transesterification reactions with bulged adenosine as nucleophile;GO:0000398,biological_process mRNA splicing, via spliceosome;GO:0001071…	CSDA, ZONAB; cold shock domain protein A; K06099	map04530	Y-box binding protein 1 [Source:HGNC Symbol%3BAcc:HGNC:8014]	CSD
1	42958246	42958614	369	42958431	16	13.7121	7.73694	9.27671	IP_CAL27_myc_KLF7_vs_In_CAL27_myc_KLF7_peak_71	SLC2A1;:intron;SLC2A1-AS1;:Promoter	SLC2A1-AS1:1:42959048-42983358:+:-618	SLC2A1-AS1(ENSG00000227533)	NA	NA	NA	SLC2A1 antisense RNA 1 [Source:HGNC Symbol%3BAcc:HGNC:44187]	NA
1	42967178	42967384	207	42967226	10	7.01112	4.87649	3.18276	IP_CAL27_myc_KLF7_vs_In_CAL27_myc_KLF7_peak_72	SLC2A1-AS1;:intron	AC099795.1:1:42959064-42961864:-:-5416	AC099795.1(ENSG00000283973)	NA	NA	NA	NA	NA
1	43550189	43550445	257	43550359	11	7.68697	5.12619	3.77301	IP_CAL27_myc_KLF7_vs_In_CAL27_myc_KLF7_peak_73	PTPRF;:intron	PTPRF:1:43525186-43623666:+:25130	PTPRF(ENSG00000142949)	174;GO:0001959,biological_process regulation of cytokine-mediated signaling pathway;GO:0001960,biological_process negative regulation of cytokine-mediated signaling pathway;GO:0003008,biological_process system process;GO:0003674,molecular_function molecular_function;GO:0003824,molecular_function catalytic activity;GO:0004721,molecular_function phosphoprotein phosphatase activity;GO:0004725,molecu…	PTPRF, LAR; receptor-type tyrosine-protein phosphatase F [EC:3.1.3.48]; K05695	map04514,map04520,map04910,map04931	protein tyrosine phosphatase%2C receptor type F [Source:HGNC Symbol%3BAcc:HGNC:9670]	NA
1	43834423	43834777	355	43834604	11	7.36549	4.92469	3.48328	IP_CAL27_myc_KLF7_vs_In_CAL27_myc_KLF7_peak_74	ST3GAL3;:intron	MIR6079:1:43838621-43838683:+:-4021	MIR6079(ENSG00000283477)	NA	NA	NA	microRNA 6079 [Source:HGNC Symbol%3BAcc:HGNC:50114]	NA
1	43969969	43970162	194	43970005	10	7.21583	5.00626	3.35891	IP_CAL27_myc_KLF7_vs_In_CAL27_myc_KLF7_peak_75	DPH2;:exon;DPH2;:five_prime_UTR	DPH2:1:43969999-43973369:+:66	DPH2(ENSG00000132768)	NA	NA	NA	DPH2 homolog [Source:HGNC Symbol%3BAcc:HGNC:3004]	NA
1	43991492	43991849	358	43991732	11	6.95706	4.66989	3.14844	IP_CAL27_myc_KLF7_vs_In_CAL27_myc_KLF7_peak_76	CCDC24;:intron	CCDC24:1:43991358-43996528:+:312	CCDC24(ENSG00000159214)	NA	NA	NA	coiled-coil domain containing 24 [Source:HGNC Symbol%3BAcc:HGNC:28688]	NA
1	44722103	44722338	236	44722235	19	13.6638	6.93581	9.23163	IP_CAL27_myc_KLF7_vs_In_CAL27_myc_KLF7_peak_77	RNU5F-1;:Promoter;C1orf228;:intron	RNU5F-1:1:44721785-44721902:-:-318	RNU5F-1(ENSG00000199377)	NA	NA	NA	RNA%2C U5F small nuclear 1 [Source:HGNC Symbol%3BAcc:HGNC:10216]	NA
1	45550676	45550934	259	45550803	16	9.63648	5.31663	5.49977	IP_CAL27_myc_KLF7_vs_In_CAL27_myc_KLF7_peak_78	AKR1A1;:exon;AKR1A1;:five_prime_UTR	AKR1A1:1:45550542-45570049:+:262	AKR1A1(ENSG00000117448)	126;GO:0001701,biological_process in utero embryonic development;GO:0001824,biological_process blastocyst development;GO:0003674,molecular_function molecular_function;GO:0003824,molecular_function catalytic activity;GO:0004032,molecular_function alditol:NADP+ 1-oxidoreductase activity;GO:0004033,molecular_function aldo-keto reductase (NADP) activity;GO:0005488,molecular_function binding;GO:000551…	AKR1A1, adh; alcohol dehydrogenase (NADP+) [EC:1.1.1.2]; K00002	map00010,map00040,map00561	aldo-keto reductase family 1 member A1 [Source:HGNC Symbol%3BAcc:HGNC:380]	NA
1	45686513	45686702	190	45686659	13	7.0397	4.3784	3.20592	IP_CAL27_myc_KLF7_vs_In_CAL27_myc_KLF7_peak_79	TMEM69;:Promoter;GPBP1L1;:Promoter	TMEM69:1:45687213-45694443:+:-606	TMEM69(ENSG00000159596)	2;GO:0005575,cellular_component cellular_component;GO:0016020,cellular_component membrane	NA	NA	transmembrane protein 69 [Source:HGNC Symbol%3BAcc:HGNC:28035]	NA
1	51518590	51518869	280	51518777	14	11.804	7.05744	7.48566	IP_CAL27_myc_KLF7_vs_In_CAL27_myc_KLF7_peak_80	AC104170.1;:intron;EPS15;:intron	AC104170.1:1:51518308-51561629:+:421	AC104170.1(ENSG00000227070)	NA	NA	NA	NA	NA
1	52056117	52056335	219	52056241	16	12.1869	6.80936	7.84787	IP_CAL27_myc_KLF7_vs_In_CAL27_myc_KLF7_peak_81	BTF3L4;:five_prime_UTR;BTF3L4;:exon;TXNDC12;:Promoter	TXNDC12:1:52020130-52056171:-:-54	TXNDC12(ENSG00000117862)	19;GO:0005575,cellular_component cellular_component;GO:0005622,cellular_component intracellular;GO:0005623,cellular_component cell;GO:0005737,cellular_component cytoplasm;GO:0005783,cellular_component endoplasmic reticulum;GO:0005788,cellular_component endoplasmic reticulum lumen;GO:0031974,cellular_component membrane-enclosed lumen;GO:0043226,cellular_component organelle;GO:0043227,cellular_comp…	TXNDC12; protein-disulfide reductase (glutathione) [EC:1.8.4.2]; K05360	map00480	thioredoxin domain containing 12 [Source:HGNC Symbol%3BAcc:HGNC:24626]	NA
1	52366178	52366403	226	52366304	9	6.06411	4.43317	2.40399	IP_CAL27_myc_KLF7_vs_In_CAL27_myc_KLF7_peak_82	CC2D1B;:Promoter	CC2D1B:1:52345722-52366193:-:-97	CC2D1B(ENSG00000154222)	95;GO:0000122,biological_process negative regulation of transcription by RNA polymerase II;GO:0000975,molecular_function transcription regulatory region DNA binding;GO:0000976,molecular_function transcription regulatory region sequence-specific DNA binding;GO:0000977,molecular_function RNA polymerase II regulatory region sequence-specific DNA binding;GO:0000978,molecular_function RNA polymerase I…	NA	NA	coiled-coil and C2 domain containing 1B [Source:HGNC Symbol%3BAcc:HGNC:29386]	TF_others
1	58552263	58552560	298	58552529	43	56.0092	22.6823	50.6705	IP_CAL27_myc_KLF7_vs_In_CAL27_myc_KLF7_peak_83	intergenic	AL035411.2:1:58552912-58553333:-:922	AL035411.2(ENSG00000270209)	NA	NA	NA	NA	NA
1	67429022	67429322	301	67429106	12	9.66341	6.16857	5.52408	IP_CAL27_myc_KLF7_vs_In_CAL27_myc_KLF7_peak_84	SERBP1;:intron	SERBP1:1:67407809-67430415:-:1243	SERBP1(ENSG00000142864)	38;GO:0003674,molecular_function molecular_function;GO:0003676,molecular_function nucleic acid binding;GO:0003723,molecular_function RNA binding;GO:0003729,molecular_function mRNA binding;GO:0003730,molecular_function mRNA 3'-UTR binding;GO:0005488,molecular_function binding;GO:0005575,cellular_component cellular_component;GO:0005622,cellular_component intracellular;GO:0005623,cellular_component …	NA	NA	SERPINE1 mRNA binding protein 1 [Source:HGNC Symbol%3BAcc:HGNC:17860]	NA
1	67430509	67430703	195	67430678	13	8.67396	5.35109	4.64094	IP_CAL27_myc_KLF7_vs_In_CAL27_myc_KLF7_peak_85	SERBP1;:Promoter	SERBP1:1:67407809-67430415:-:-190	SERBP1(ENSG00000142864)	38;GO:0003674,molecular_function molecular_function;GO:0003676,molecular_function nucleic acid binding;GO:0003723,molecular_function RNA binding;GO:0003729,molecular_function mRNA binding;GO:0003730,molecular_function mRNA 3'-UTR binding;GO:0005488,molecular_function binding;GO:0005575,cellular_component cellular_component;GO:0005622,cellular_component intracellular;GO:0005623,cellular_component …	NA	NA	SERPINE1 mRNA binding protein 1 [Source:HGNC Symbol%3BAcc:HGNC:17860]	NA
1	70221324	70221542	219	70221505	14	7.87835	4.69114	3.93376	IP_CAL27_myc_KLF7_vs_In_CAL27_myc_KLF7_peak_86	AL353771.1;:Promoter;SRSF11;:intron	AL353771.1:1:70218588-70221023:-:-409	AL353771.1(ENSG00000228988)	NA	NA	NA	NA	NA
1	77682921	77683411	491	77683015	14	8.48265	5.04123	4.46407	IP_CAL27_myc_KLF7_vs_In_CAL27_myc_KLF7_peak_87	ZZZ3;:intron	ZZZ3:1:77562415-77683419:-:253	ZZZ3(ENSG00000036549)	23;GO:0000123,cellular_component histone acetyltransferase complex;GO:0005575,cellular_component cellular_component;GO:0005622,cellular_component intracellular;GO:0005623,cellular_component cell;GO:0005634,cellular_component nucleus;GO:0005654,cellular_component nucleoplasm;GO:0005671,cellular_component Ada2/Gcn5/Ada3 transcription activator complex;GO:0031974,cellular_component membrane-enclosed…	NA	NA	zinc finger ZZ-type containing 3 [Source:HGNC Symbol%3BAcc:HGNC:24523]	MYB
1	77978866	77979560	695	77979218	10	7.32496	5.07539	3.4471	IP_CAL27_myc_KLF7_vs_In_CAL27_myc_KLF7_peak_88	FUBP1;:Promoter;GIPC2;:Promoter;DNAJB4;:exon	DNAJB4:1:77979174-78017964:+:38	DNAJB4(ENSG00000162616)	28;GO:0003674,molecular_function molecular_function;GO:0005488,molecular_function binding;GO:0005515,molecular_function protein binding;GO:0005575,cellular_component cellular_component;GO:0005622,cellular_component intracellular;GO:0005623,cellular_component cell;GO:0005634,cellular_component nucleus;GO:0005737,cellular_component cytoplasm;GO:0005886,cellular_component plasma membrane;GO:0006950,…	NA	NA	DnaJ heat shock protein family (Hsp40) member B4 [Source:HGNC Symbol%3BAcc:HGNC:14886]	zf-C2H2
1	85329052	85329297	246	85329248	9	6.22902	4.53878	2.5159	IP_CAL27_myc_KLF7_vs_In_CAL27_myc_KLF7_peak_89	DDAH1;:intron;AL078459.1;:intron	BCL10:1:85266247-85277090:-:-52084	BCL10(ENSG00000142867)	318;GO:0000323,cellular_component lytic vacuole;GO:0000988,molecular_function obsolete transcription factor activity, protein binding;GO:0000989,molecular_function obsolete transcription factor activity, transcription factor binding;GO:0001772,cellular_component immunological synapse;GO:0001775,biological_process cell activation;GO:0001783,biological_process B cell apoptotic process;GO:0001816,bi…	BCL10; B-cell CLL/lymphoma 10; K07368	map04064,map04625,map04660,map04662,map05131,map05152	B-cell CLL/lymphoma 10 [Source:HGNC Symbol%3BAcc:HGNC:989]	NA
1	85580463	85580863	401	85580546	116	170.366	45.5314	164.418	IP_CAL27_myc_KLF7_vs_In_CAL27_myc_KLF7_peak_90	CYR61;:Promoter;AC092807.2;:Promoter	CYR61:1:85580760-85583962:+:-97	CYR61(ENSG00000142871)	256;GO:0001501,biological_process skeletal system development;GO:0001503,biological_process ossification;GO:0001525,biological_process angiogenesis;GO:0001568,biological_process blood vessel development;GO:0001649,biological_process osteoblast differentiation;GO:0001701,biological_process in utero embryonic development;GO:0001890,biological_process placenta development;GO:0001892,biological_proce…	NA	NA	cysteine rich angiogenic inducer 61 [Source:HGNC Symbol%3BAcc:HGNC:2654]	zf-C2H2
1	89524455	89524770	316	89524582	11	9.05277	5.98298	4.96987	IP_CAL27_myc_KLF7_vs_In_CAL27_myc_KLF7_peak_91	LRRC8B;:Promoter	LRRC8B:1:89524835-89597864:+:-223	LRRC8B(ENSG00000197147)	2;GO:0005575,cellular_component cellular_component;GO:0016020,cellular_component membrane	NA	NA	leucine rich repeat containing 8 family member B [Source:HGNC Symbol%3BAcc:HGNC:30692]	NA
1	91387273	91387485	213	91387373	42	24.7691	7.13943	19.8993	IP_CAL27_myc_KLF7_vs_In_CAL27_myc_KLF7_peak_92	HFM1;:intron	HFM1:1:91260765-91404869:-:17490	HFM1(ENSG00000162669)	NA	NA	NA	HFM1%2C ATP dependent DNA helicase homolog [Source:HGNC Symbol%3BAcc:HGNC:20193]	NA
1	92785307	92785532	226	92785492	9	6.63737	4.79959	2.87297	IP_CAL27_myc_KLF7_vs_In_CAL27_myc_KLF7_peak_93	EVI5;:intron	EVI5:1:92508695-92792404:-:6985	EVI5(ENSG00000067208)	59;GO:0000003,biological_process reproduction;GO:0001667,biological_process ameboidal-type cell migration;GO:0003006,biological_process developmental process involved in reproduction;GO:0005575,cellular_component cellular_component;GO:0005622,cellular_component intracellular;GO:0005623,cellular_component cell;GO:0005634,cellular_component nucleus;GO:0005819,cellular_component spindle;GO:0005856,c…	NA	NA	ecotropic viral integration site 5 [Source:HGNC Symbol%3BAcc:HGNC:3501]	zf-C2H2
1	92831887	92832394	508	92832223	17	11.6296	6.24223	7.32907	IP_CAL27_myc_KLF7_vs_In_CAL27_myc_KLF7_peak_94	RPL5;:intron	RPL5:1:92832024-92841924:+:116	RPL5(ENSG00000122406)	166;GO:0000184,biological_process nuclear-transcribed mRNA catabolic process, nonsense-mediated decay;GO:0000956,biological_process nuclear-transcribed mRNA catabolic process;GO:0003674,molecular_function molecular_function;GO:0003676,molecular_function nucleic acid binding;GO:0003723,molecular_function RNA binding;GO:0003735,molecular_function structural constituent of ribosome;GO:0005198,molecu…	RP-L5e, RPL5; large subunit ribosomal protein L5e; K02932	map03010	ribosomal protein L5 [Source:HGNC Symbol%3BAcc:HGNC:10360]	NA
1	93180466	93180660	195	93180610	10	7.00637	4.87348	3.18276	IP_CAL27_myc_KLF7_vs_In_CAL27_myc_KLF7_peak_95	CCDC18;:intron;TMED5;:five_prime_UTR;TMED5;:exon	TMED5:1:93149741-93180728:-:165	TMED5(ENSG00000117500)	35;GO:0005575,cellular_component cellular_component;GO:0005622,cellular_component intracellular;GO:0005623,cellular_component cell;GO:0005737,cellular_component cytoplasm;GO:0005783,cellular_component endoplasmic reticulum;GO:0005789,cellular_component endoplasmic reticulum membrane;GO:0005793,cellular_component endoplasmic reticulum-Golgi intermediate compartment;GO:0005801,cellular_component ci…	NA	NA	transmembrane p24 trafficking protein 5 [Source:HGNC Symbol%3BAcc:HGNC:24251]	NA
1	93909586	93909798	213	93909698	10	8.18722	5.61855	4.2052	IP_CAL27_myc_KLF7_vs_In_CAL27_myc_KLF7_peak_96	GCLM;:Promoter	GCLM:1:93885204-93909456:-:-235	GCLM(ENSG00000023909)	117;GO:0000096,biological_process sulfur amino acid metabolic process;GO:0003008,biological_process system process;GO:0003013,biological_process circulatory system process;GO:0003018,biological_process vascular process in circulatory system;GO:0003254,biological_process regulation of membrane depolarization;GO:0003674,molecular_function molecular_function;GO:0003824,molecular_function catalytic a…	GCLM; glutamate--cysteine ligase regulatory subunit; K11205	map00270,map00480,map04216	glutamate-cysteine ligase modifier subunit [Source:HGNC Symbol%3BAcc:HGNC:4312]	NA
1	100895995	100896186	192	100896102	8	5.15757	3.98985	1.69848	IP_CAL27_myc_KLF7_vs_In_CAL27_myc_KLF7_peak_97	SLC30A7;:exon;SLC30A7;:five_prime_UTR;EXTL2;:Promoter	SLC30A7:1:100896075-100981753:+:15	SLC30A7(ENSG00000162695)	68;GO:0000041,biological_process transition metal ion transport;GO:0000139,cellular_component Golgi membrane;GO:0003674,molecular_function molecular_function;GO:0005488,molecular_function binding;GO:0005575,cellular_component cellular_component;GO:0005622,cellular_component intracellular;GO:0005623,cellular_component cell;GO:0005737,cellular_component cytoplasm;GO:0005794,cellular_component Golgi…	NA	NA	solute carrier family 30 member 7 [Source:HGNC Symbol%3BAcc:HGNC:19306]	NA
1	108963217	108963478	262	108963409	10	7.00637	4.87348	3.18276	IP_CAL27_myc_KLF7_vs_In_CAL27_myc_KLF7_peak_98	CLCC1;:five_prime_UTR;AL449266.1;:exon;CLCC1;:exon	CLCC1:1:108929507-108963457:-:110	CLCC1(ENSG00000121940)	44;GO:0003674,molecular_function molecular_function;GO:0005215,molecular_function transporter activity;GO:0005216,molecular_function ion channel activity;GO:0005253,molecular_function anion channel activity;GO:0005254,molecular_function chloride channel activity;GO:0005575,cellular_component cellular_component;GO:0005622,cellular_component intracellular;GO:0005623,cellular_component cell;GO:00056…	NA	NA	chloride channel CLIC like 1 [Source:HGNC Symbol%3BAcc:HGNC:29675]	NA
1	109263465	109263731	267	109263570	12	6.97543	4.50828	3.16098	IP_CAL27_myc_KLF7_vs_In_CAL27_myc_KLF7_peak_99	CELSR2;:intron	CELSR2:1:109250018-109275750:+:13579	CELSR2(ENSG00000143126)	134;GO:0000003,biological_process reproduction;GO:0000902,biological_process cell morphogenesis;GO:0000904,biological_process cell morphogenesis involved in differentiation;GO:0001764,biological_process neuron migration;GO:0003002,biological_process regionalization;GO:0003341,biological_process cilium movement;GO:0003674,molecular_function molecular_function;GO:0004871,molecular_function obsolete…	NA	NA	cadherin EGF LAG seven-pass G-type receptor 2 [Source:HGNC Symbol%3BAcc:HGNC:3231]	NA
1	109619690	109620057	368	109619816	16	12.1869	6.80936	7.84787	IP_CAL27_myc_KLF7_vs_In_CAL27_myc_KLF7_peak_100	AMPD2;:Promoter;GNAT2;:intron	GNAT2:1:109603266-109619929:-:56	GNAT2(ENSG00000134183)	241;GO:0000166,molecular_function nucleotide binding;GO:0001580,biological_process detection of chemical stimulus involved in sensory perception of bitter taste;GO:0001654,biological_process eye development;GO:0001664,molecular_function G protein-coupled receptor binding;GO:0001750,cellular_component photoreceptor outer segment;GO:0001754,biological_process eye photoreceptor cell differentiation;…	GNAT1_2; guanine nucleotide-binding protein G(t) subunit alpha 1/2; K04631	map04744	G protein subunit alpha transducin 2 [Source:HGNC Symbol%3BAcc:HGNC:4394]	NA
1	110210143	110210790	648	110210675	13	11.2123	6.91819	6.94062	IP_CAL27_myc_KLF7_vs_In_CAL27_myc_KLF7_peak_101	KCNC4;:Promoter;KCNC4-AS1;:Promoter	KCNC4-AS1:1:110208833-110209987:-:-479	KCNC4-AS1(ENSG00000224965)	NA	NA	NA	KCNC4 antisense RNA 1 (head to head) [Source:HGNC Symbol%3BAcc:HGNC:39958]	NA
1	110338165	110338441	277	110338265	15	10.8276	6.22652	6.58231	IP_CAL27_myc_KLF7_vs_In_CAL27_myc_KLF7_peak_102	RBM15;:Promoter;AL355488.1;:intron	RBM15:1:110338505-110346681:+:-202	RBM15(ENSG00000162775)	123;GO:0000122,biological_process negative regulation of transcription by RNA polymerase II;GO:0001525,biological_process angiogenesis;GO:0001568,biological_process blood vessel development;GO:0001569,biological_process branching involved in blood vessel morphogenesis;GO:0001763,biological_process morphogenesis of a branching structure;GO:0001890,biological_process placenta development;GO:0001944…	NA	NA	RNA binding motif protein 15 [Source:HGNC Symbol%3BAcc:HGNC:14959]	NA
1	114716646	114716959	314	114716855	19	16.5385	8.63194	11.9629	IP_CAL27_myc_KLF7_vs_In_CAL27_myc_KLF7_peak_103	NRAS;:five_prime_UTR;NRAS;:exon	NRAS:1:114704468-114716894:-:92	NRAS(ENSG00000213281)	236;GO:0000139,cellular_component Golgi membrane;GO:0000165,biological_process MAPK cascade;GO:0000186,biological_process activation of MAPKK activity;GO:0000902,biological_process cell morphogenesis;GO:0000904,biological_process cell morphogenesis involved in differentiation;GO:0001932,biological_process regulation of protein phosphorylation;GO:0001934,biological_process positive regulation of p…	NRAS; GTPase NRas; K07828	map01521,map01522,map04010,map04012,map04014,map04015,map04062,map04068,map04071,map04072,map04137,map04140,map04150,map04151,map04210,map04211,map04213,map04218,map04360,map04370,map04371,map04540,map04550,map04625,map04650,map04660,map04662,map04664,map04714,map04720,map04722,map04725,map04726,map04730,map04810,map04910,map04912,map04915,map04916,map04917,map04919,map04921,map04926,map04929,map…	NRAS proto-oncogene%2C GTPase [Source:HGNC Symbol%3BAcc:HGNC:7989]	NA
1	115783067	115783278	212	115783140	10	8.26141	5.66487	4.27084	IP_CAL27_myc_KLF7_vs_In_CAL27_myc_KLF7_peak_104	intergenic	CASQ2:1:115700006-115768781:-:-14391	CASQ2(ENSG00000118729)	170;GO:0002027,biological_process regulation of heart rate;GO:0003008,biological_process system process;GO:0003012,biological_process muscle system process;GO:0003674,molecular_function molecular_function;GO:0005080,molecular_function protein kinase C binding;GO:0005488,molecular_function binding;GO:0005509,molecular_function calcium ion binding;GO:0005515,molecular_function protein binding;GO:00…	NA	NA	calsequestrin 2 [Source:HGNC Symbol%3BAcc:HGNC:1513]	zf-C2H2
1	116556705	116556973	269	116556834	20	12.3483	5.98044	7.9979	IP_CAL27_myc_KLF7_vs_In_CAL27_myc_KLF7_peak_105	CD58;:intron	MIR548AC:1:116560023-116560111:-:3272	MIR548AC(ENSG00000264419)	NA	NA	NA	microRNA 548ac [Source:HGNC Symbol%3BAcc:HGNC:41626]	NA
1	119140525	119140824	300	119140603	12	10.2933	6.55987	6.0988	IP_CAL27_myc_KLF7_vs_In_CAL27_myc_KLF7_peak_106	AL359915.2;:Promoter;WARS2;:exon	WARS2:1:119031215-119140671:-:-3	WARS2(ENSG00000116874)	74;GO:0001568,biological_process blood vessel development;GO:0001570,biological_process vasculogenesis;GO:0001944,biological_process vasculature development;GO:0005575,cellular_component cellular_component;GO:0005622,cellular_component intracellular;GO:0005623,cellular_component cell;GO:0005737,cellular_component cytoplasm;GO:0005739,cellular_component mitochondrion;GO:0005759,cellular_component …	WARS, trpS; tryptophanyl-tRNA synthetase [EC:6.1.1.2]; K01867	map00970	tryptophanyl tRNA synthetase 2%2C mitochondrial [Source:HGNC Symbol%3BAcc:HGNC:12730]	NA
1	120463904	120464169	266	120464139	18	17.8356	9.70477	13.2024	IP_CAL27_myc_KLF7_vs_In_CAL27_myc_KLF7_peak_107	NBPF8;:intron	NBPF8:1:120436352-120467739:+:27684	NBPF8(ENSG00000270231)	NA	NA	NA	NBPF member 8 [Source:HGNC Symbol%3BAcc:HGNC:31990]	NA
1	121764799	121764998	200	121764893	82	33.899	5.26826	28.8266	IP_CAL27_myc_KLF7_vs_In_CAL27_myc_KLF7_peak_108	intergenic	LINC01691:1:121573945-121580524:-:-184374	LINC01691(ENSG00000224857)	NA	NA	NA	long intergenic non-protein coding RNA 1691 [Source:HGNC Symbol%3BAcc:HGNC:52479]	NA
1	121771658	121771848	191	121771734	89	23.6673	3.53127	18.8247	IP_CAL27_myc_KLF7_vs_In_CAL27_myc_KLF7_peak_109	intergenic	LINC01691:1:121573945-121580524:-:-191228	LINC01691(ENSG00000224857)	NA	NA	NA	long intergenic non-protein coding RNA 1691 [Source:HGNC Symbol%3BAcc:HGNC:52479]	NA
1	122261761	122261983	223	122261829	13	8.71435	5.37569	4.67937	IP_CAL27_myc_KLF7_vs_In_CAL27_myc_KLF7_peak_110	intergenic	LINC01691:1:121573945-121580524:-:-681347	LINC01691(ENSG00000224857)	NA	NA	NA	long intergenic non-protein coding RNA 1691 [Source:HGNC Symbol%3BAcc:HGNC:52479]	NA
1	122342451	122342699	249	122342619	12	6.97543	4.50828	3.16098	IP_CAL27_myc_KLF7_vs_In_CAL27_myc_KLF7_peak_111	intergenic	LINC01691:1:121573945-121580524:-:-762050	LINC01691(ENSG00000224857)	NA	NA	NA	long intergenic non-protein coding RNA 1691 [Source:HGNC Symbol%3BAcc:HGNC:52479]	NA
1	122554593	122554829	237	122554763	21	14.4392	6.88034	9.96213	IP_CAL27_myc_KLF7_vs_In_CAL27_myc_KLF7_peak_112	intergenic	LINC01691:1:121573945-121580524:-:-974186	LINC01691(ENSG00000224857)	NA	NA	NA	long intergenic non-protein coding RNA 1691 [Source:HGNC Symbol%3BAcc:HGNC:52479]	NA
1	122596137	122596340	204	122596206	41	14.2251	4.03152	9.75894	IP_CAL27_myc_KLF7_vs_In_CAL27_myc_KLF7_peak_113	intergenic	LINC01691:1:121573945-121580524:-:-1015714	LINC01691(ENSG00000224857)	NA	NA	NA	long intergenic non-protein coding RNA 1691 [Source:HGNC Symbol%3BAcc:HGNC:52479]	NA
1	122682541	122682735	195	122682619	39	16.0143	4.68695	11.4604	IP_CAL27_myc_KLF7_vs_In_CAL27_myc_KLF7_peak_114	intergenic	LINC01691:1:121573945-121580524:-:-1102113	LINC01691(ENSG00000224857)	NA	NA	NA	long intergenic non-protein coding RNA 1691 [Source:HGNC Symbol%3BAcc:HGNC:52479]	NA
1	122820526	122820716	191	122820600	36	21.2047	6.85817	16.4397	IP_CAL27_myc_KLF7_vs_In_CAL27_myc_KLF7_peak_115	intergenic	LINC01691:1:121573945-121580524:-:-1240096	LINC01691(ENSG00000224857)	NA	NA	NA	long intergenic non-protein coding RNA 1691 [Source:HGNC Symbol%3BAcc:HGNC:52479]	NA
1	122834371	122834770	400	122834421	20	13.4367	6.5676	9.01603	IP_CAL27_myc_KLF7_vs_In_CAL27_myc_KLF7_peak_116	intergenic	LINC01691:1:121573945-121580524:-:-1254046	LINC01691(ENSG00000224857)	NA	NA	NA	long intergenic non-protein coding RNA 1691 [Source:HGNC Symbol%3BAcc:HGNC:52479]	NA
1	122842648	122842837	190	122842731	226	47.6997	3.12775	42.4474	IP_CAL27_myc_KLF7_vs_In_CAL27_myc_KLF7_peak_117	intergenic	LINC01691:1:121573945-121580524:-:-1262218	LINC01691(ENSG00000224857)	NA	NA	NA	long intergenic non-protein coding RNA 1691 [Source:HGNC Symbol%3BAcc:HGNC:52479]	NA
1	123203340	123203571	232	123203457	33	16.7522	5.64513	12.1679	IP_CAL27_myc_KLF7_vs_In_CAL27_myc_KLF7_peak_118	intergenic	LINC01691:1:121573945-121580524:-:-1622931	LINC01691(ENSG00000224857)	NA	NA	NA	long intergenic non-protein coding RNA 1691 [Source:HGNC Symbol%3BAcc:HGNC:52479]	NA
1	123225811	123226008	198	123225907	63	19.6974	3.90658	14.9848	IP_CAL27_myc_KLF7_vs_In_CAL27_myc_KLF7_peak_119	intergenic	LINC01691:1:121573945-121580524:-:-1645385	LINC01691(ENSG00000224857)	NA	NA	NA	long intergenic non-protein coding RNA 1691 [Source:HGNC Symbol%3BAcc:HGNC:52479]	NA
1	123397379	123397579	201	123397443	45	18.045	4.69865	13.4031	IP_CAL27_myc_KLF7_vs_In_CAL27_myc_KLF7_peak_120	intergenic	LINC01691:1:121573945-121580524:-:-1816954	LINC01691(ENSG00000224857)	NA	NA	NA	long intergenic non-protein coding RNA 1691 [Source:HGNC Symbol%3BAcc:HGNC:52479]	NA
1	123491907	123492105	199	123492022	44	18.5069	4.91149	13.8431	IP_CAL27_myc_KLF7_vs_In_CAL27_myc_KLF7_peak_121	intergenic	LINC01691:1:121573945-121580524:-:-1911481	LINC01691(ENSG00000224857)	NA	NA	NA	long intergenic non-protein coding RNA 1691 [Source:HGNC Symbol%3BAcc:HGNC:52479]	NA
1	123550691	123550916	226	123550771	91	19.5093	3.01546	14.8025	IP_CAL27_myc_KLF7_vs_In_CAL27_myc_KLF7_peak_122	intergenic	LINC01691:1:121573945-121580524:-:-1970279	LINC01691(ENSG00000224857)	NA	NA	NA	long intergenic non-protein coding RNA 1691 [Source:HGNC Symbol%3BAcc:HGNC:52479]	NA
1	123608271	123608507	237	123608302	37	9.79398	3.16995	5.64204	IP_CAL27_myc_KLF7_vs_In_CAL27_myc_KLF7_peak_123	intergenic	LINC01691:1:121573945-121580524:-:-2027864	LINC01691(ENSG00000224857)	NA	NA	NA	long intergenic non-protein coding RNA 1691 [Source:HGNC Symbol%3BAcc:HGNC:52479]	NA
1	123692162	123692375	214	123692260	118	34.9323	3.94098	29.8464	IP_CAL27_myc_KLF7_vs_In_CAL27_myc_KLF7_peak_124	intergenic	LINC01691:1:121573945-121580524:-:-2111744	LINC01691(ENSG00000224857)	NA	NA	NA	long intergenic non-protein coding RNA 1691 [Source:HGNC Symbol%3BAcc:HGNC:52479]	NA
1	124061907	124062104	198	124061942	33	5.48601	2.29529	1.92802	IP_CAL27_myc_KLF7_vs_In_CAL27_myc_KLF7_peak_125	intergenic	LINC01691:1:121573945-121580524:-:-2481481	LINC01691(ENSG00000224857)	NA	NA	NA	long intergenic non-protein coding RNA 1691 [Source:HGNC Symbol%3BAcc:HGNC:52479]	NA
1	124084379	124084591	213	124084483	124	54.8623	5.90356	49.5343	IP_CAL27_myc_KLF7_vs_In_CAL27_myc_KLF7_peak_126	intergenic	LINC01691:1:121573945-121580524:-:-2503960	LINC01691(ENSG00000224857)	NA	NA	NA	long intergenic non-protein coding RNA 1691 [Source:HGNC Symbol%3BAcc:HGNC:52479]	NA
1	124093783	124093980	198	124093894	30	13.6083	4.89204	9.17905	IP_CAL27_myc_KLF7_vs_In_CAL27_myc_KLF7_peak_127	intergenic	LINC01691:1:121573945-121580524:-:-2513357	LINC01691(ENSG00000224857)	NA	NA	NA	long intergenic non-protein coding RNA 1691 [Source:HGNC Symbol%3BAcc:HGNC:52479]	NA
1	124161699	124161902	204	124161773	41	13.7593	3.91359	9.32192	IP_CAL27_myc_KLF7_vs_In_CAL27_myc_KLF7_peak_128	intergenic	LINC01691:1:121573945-121580524:-:-2581276	LINC01691(ENSG00000224857)	NA	NA	NA	long intergenic non-protein coding RNA 1691 [Source:HGNC Symbol%3BAcc:HGNC:52479]	NA
1	124237599	124237790	192	124237695	119	38.2137	4.23849	33.0822	IP_CAL27_myc_KLF7_vs_In_CAL27_myc_KLF7_peak_129	intergenic	LINC01691:1:121573945-121580524:-:-2657170	LINC01691(ENSG00000224857)	NA	NA	NA	long intergenic non-protein coding RNA 1691 [Source:HGNC Symbol%3BAcc:HGNC:52479]	NA
1	124264477	124264677	201	124264571	40	18.0367	5.18562	13.3951	IP_CAL27_myc_KLF7_vs_In_CAL27_myc_KLF7_peak_130	intergenic	LINC01691:1:121573945-121580524:-:-2684052	LINC01691(ENSG00000224857)	NA	NA	NA	long intergenic non-protein coding RNA 1691 [Source:HGNC Symbol%3BAcc:HGNC:52479]	NA
1	124309665	124309859	195	124309776	127	42.0118	4.37551	36.8306	IP_CAL27_myc_KLF7_vs_In_CAL27_myc_KLF7_peak_131	intergenic	LINC01691:1:121573945-121580524:-:-2729237	LINC01691(ENSG00000224857)	NA	NA	NA	long intergenic non-protein coding RNA 1691 [Source:HGNC Symbol%3BAcc:HGNC:52479]	NA
1	124331305	124331518	214	124331389	23	13.1741	5.79807	8.77217	IP_CAL27_myc_KLF7_vs_In_CAL27_myc_KLF7_peak_132	intergenic	LINC01691:1:121573945-121580524:-:-2750887	LINC01691(ENSG00000224857)	NA	NA	NA	long intergenic non-protein coding RNA 1691 [Source:HGNC Symbol%3BAcc:HGNC:52479]	NA
1	124377145	124377348	204	124377264	138	31.6875	3.25125	26.6596	IP_CAL27_myc_KLF7_vs_In_CAL27_myc_KLF7_peak_133	intergenic	LINC01691:1:121573945-121580524:-:-2796722	LINC01691(ENSG00000224857)	NA	NA	NA	long intergenic non-protein coding RNA 1691 [Source:HGNC Symbol%3BAcc:HGNC:52479]	NA
1	124439768	124439974	207	124439893	50	17.2831	4.14584	12.6717	IP_CAL27_myc_KLF7_vs_In_CAL27_myc_KLF7_peak_134	intergenic	LINC01691:1:121573945-121580524:-:-2859346	LINC01691(ENSG00000224857)	NA	NA	NA	long intergenic non-protein coding RNA 1691 [Source:HGNC Symbol%3BAcc:HGNC:52479]	NA
1	124469655	124469911	257	124469840	22	8.88644	4.02876	4.82174	IP_CAL27_myc_KLF7_vs_In_CAL27_myc_KLF7_peak_135	intergenic	LINC01691:1:121573945-121580524:-:-2889258	LINC01691(ENSG00000224857)	NA	NA	NA	long intergenic non-protein coding RNA 1691 [Source:HGNC Symbol%3BAcc:HGNC:52479]	NA
1	124512716	124512905	190	124512800	17	8.35771	4.45432	4.35003	IP_CAL27_myc_KLF7_vs_In_CAL27_myc_KLF7_peak_136	intergenic	LINC01691:1:121573945-121580524:-:-2932286	LINC01691(ENSG00000224857)	NA	NA	NA	long intergenic non-protein coding RNA 1691 [Source:HGNC Symbol%3BAcc:HGNC:52479]	NA
1	124533168	124533525	358	124533255	29	12.6203	4.65297	8.25364	IP_CAL27_myc_KLF7_vs_In_CAL27_myc_KLF7_peak_137	intergenic	LINC01691:1:121573945-121580524:-:-2952822	LINC01691(ENSG00000224857)	NA	NA	NA	long intergenic non-protein coding RNA 1691 [Source:HGNC Symbol%3BAcc:HGNC:52479]	NA
1	124656008	124656210	203	124656119	24	10.8622	4.59913	6.61391	IP_CAL27_myc_KLF7_vs_In_CAL27_myc_KLF7_peak_138	intergenic	LINC01691:1:121573945-121580524:-:-3075584	LINC01691(ENSG00000224857)	NA	NA	NA	long intergenic non-protein coding RNA 1691 [Source:HGNC Symbol%3BAcc:HGNC:52479]	NA
1	124673105	124673326	222	124673224	262	79.4691	4.18494	73.9424	IP_CAL27_myc_KLF7_vs_In_CAL27_myc_KLF7_peak_139	intergenic	LINC01691:1:121573945-121580524:-:-3092691	LINC01691(ENSG00000224857)	NA	NA	NA	long intergenic non-protein coding RNA 1691 [Source:HGNC Symbol%3BAcc:HGNC:52479]	NA
1	124693226	124693435	210	124693355	37	19.3359	5.9967	14.6425	IP_CAL27_myc_KLF7_vs_In_CAL27_myc_KLF7_peak_140	intergenic	LINC01691:1:121573945-121580524:-:-3112806	LINC01691(ENSG00000224857)	NA	NA	NA	long intergenic non-protein coding RNA 1691 [Source:HGNC Symbol%3BAcc:HGNC:52479]	NA
1	124695310	124695509	200	124695419	85	27.391	4.13907	22.4555	IP_CAL27_myc_KLF7_vs_In_CAL27_myc_KLF7_peak_141	intergenic	LINC01691:1:121573945-121580524:-:-3114885	LINC01691(ENSG00000224857)	NA	NA	NA	long intergenic non-protein coding RNA 1691 [Source:HGNC Symbol%3BAcc:HGNC:52479]	NA
1	124730783	124730979	197	124730876	53	18.7934	4.28047	14.1185	IP_CAL27_myc_KLF7_vs_In_CAL27_myc_KLF7_peak_142	intergenic	LINC01691:1:121573945-121580524:-:-3150356	LINC01691(ENSG00000224857)	NA	NA	NA	long intergenic non-protein coding RNA 1691 [Source:HGNC Symbol%3BAcc:HGNC:52479]	NA
1	124737169	124737365	197	124737284	167	45.3418	3.73746	40.1177	IP_CAL27_myc_KLF7_vs_In_CAL27_myc_KLF7_peak_143	intergenic	LINC01691:1:121573945-121580524:-:-3156742	LINC01691(ENSG00000224857)	NA	NA	NA	long intergenic non-protein coding RNA 1691 [Source:HGNC Symbol%3BAcc:HGNC:52479]	NA
1	124740233	124740752	520	124740312	167	40.9644	3.44846	35.7967	IP_CAL27_myc_KLF7_vs_In_CAL27_myc_KLF7_peak_144	intergenic	LINC01691:1:121573945-121580524:-:-3159968	LINC01691(ENSG00000224857)	NA	NA	NA	long intergenic non-protein coding RNA 1691 [Source:HGNC Symbol%3BAcc:HGNC:52479]	NA
1	124778093	124778295	203	124778172	254	68.0046	3.75734	62.5616	IP_CAL27_myc_KLF7_vs_In_CAL27_myc_KLF7_peak_145	intergenic	LINC01691:1:121573945-121580524:-:-3197669	LINC01691(ENSG00000224857)	NA	NA	NA	long intergenic non-protein coding RNA 1691 [Source:HGNC Symbol%3BAcc:HGNC:52479]	NA
1	124788281	124788498	218	124788349	15	10.282	5.89955	6.08791	IP_CAL27_myc_KLF7_vs_In_CAL27_myc_KLF7_peak_146	intergenic	LINC01691:1:121573945-121580524:-:-3207865	LINC01691(ENSG00000224857)	NA	NA	NA	long intergenic non-protein coding RNA 1691 [Source:HGNC Symbol%3BAcc:HGNC:52479]	NA
1	125178923	125179372	450	125179118	1773	43.6953	1.41834	38.4954	IP_CAL27_myc_KLF7_vs_In_CAL27_myc_KLF7_peak_147	intergenic	LINC01691:1:121573945-121580524:-:-3598623	LINC01691(ENSG00000224857)	NA	NA	NA	long intergenic non-protein coding RNA 1691 [Source:HGNC Symbol%3BAcc:HGNC:52479]	NA
1	125179656	125179851	196	125179747	1777	79.7575	1.62483	74.2297	IP_CAL27_myc_KLF7_vs_In_CAL27_myc_KLF7_peak_148	intergenic	LINC01691:1:121573945-121580524:-:-3599229	LINC01691(ENSG00000224857)	NA	NA	NA	long intergenic non-protein coding RNA 1691 [Source:HGNC Symbol%3BAcc:HGNC:52479]	NA
1	125180059	125180597	539	125180240	2920	30.7157	1.24908	25.7099	IP_CAL27_myc_KLF7_vs_In_CAL27_myc_KLF7_peak_149	intergenic	LINC01691:1:121573945-121580524:-:-3599803	LINC01691(ENSG00000224857)	NA	NA	NA	long intergenic non-protein coding RNA 1691 [Source:HGNC Symbol%3BAcc:HGNC:52479]	NA
1	125182141	125182718	578	125182589	1979	217.861	2.23089	211.694	IP_CAL27_myc_KLF7_vs_In_CAL27_myc_KLF7_peak_150	intergenic	LINC01691:1:121573945-121580524:-:-3601905	LINC01691(ENSG00000224857)	NA	NA	NA	long intergenic non-protein coding RNA 1691 [Source:HGNC Symbol%3BAcc:HGNC:52479]	NA
1	143185170	143185364	195	143185233	836	72.7455	2.00589	67.2675	IP_CAL27_myc_KLF7_vs_In_CAL27_myc_KLF7_peak_151	intergenic	AC242852.1:1:143343179-143343275:+:-157912	AC242852.1(ENSG00000276118)	NA	NA	NA	NA	NA
1	143187702	143187905	204	143187796	224	59.3645	3.71001	53.9961	IP_CAL27_myc_KLF7_vs_In_CAL27_myc_KLF7_peak_152	intergenic	AC242852.1:1:143343179-143343275:+:-155376	AC242852.1(ENSG00000276118)	NA	NA	NA	NA	NA
1	143190603	143190792	190	143190685	209	38.093	2.83065	32.9627	IP_CAL27_myc_KLF7_vs_In_CAL27_myc_KLF7_peak_153	intergenic	AC242852.1:1:143343179-143343275:+:-152482	AC242852.1(ENSG00000276118)	NA	NA	NA	NA	NA
1	143192261	143192491	231	143192359	675	201.837	4.22071	195.75	IP_CAL27_myc_KLF7_vs_In_CAL27_myc_KLF7_peak_154	intergenic	AC242852.1:1:143343179-143343275:+:-150803	AC242852.1(ENSG00000276118)	NA	NA	NA	NA	NA
1	143193005	143193222	218	143193109	1269	304.61	3.54188	298.217	IP_CAL27_myc_KLF7_vs_In_CAL27_myc_KLF7_peak_155	intergenic	AC242852.1:1:143343179-143343275:+:-150066	AC242852.1(ENSG00000276118)	NA	NA	NA	NA	NA
1	143193626	143193844	219	143193713	655	120.806	2.9259	115.069	IP_CAL27_myc_KLF7_vs_In_CAL27_myc_KLF7_peak_156	intergenic	AC242852.1:1:143343179-143343275:+:-149444	AC242852.1(ENSG00000276118)	NA	NA	NA	NA	NA
1	143194926	143195284	359	143195161	608	70.8387	2.26842	65.3749	IP_CAL27_myc_KLF7_vs_In_CAL27_myc_KLF7_peak_157	intergenic	AC242852.1:1:143343179-143343275:+:-148074	AC242852.1(ENSG00000276118)	NA	NA	NA	NA	NA
1	143200214	143200420	207	143200325	656	171.489	3.76281	165.537	IP_CAL27_myc_KLF7_vs_In_CAL27_myc_KLF7_peak_158	intergenic	AC242852.1:1:143343179-143343275:+:-142862	AC242852.1(ENSG00000276118)	NA	NA	NA	NA	NA
1	143200662	143200859	198	143200761	216	34.9151	2.63499	29.8294	IP_CAL27_myc_KLF7_vs_In_CAL27_myc_KLF7_peak_159	intergenic	AC242852.1:1:143343179-143343275:+:-142419	AC242852.1(ENSG00000276118)	NA	NA	NA	NA	NA
1	143202493	143202827	335	143202676	2293	191.718	1.98829	185.675	IP_CAL27_myc_KLF7_vs_In_CAL27_myc_KLF7_peak_160	intergenic	AC242852.1:1:143343179-143343275:+:-140519	AC242852.1(ENSG00000276118)	NA	NA	NA	NA	NA
1	143203319	143203548	230	143203432	557	162.713	4.12227	156.8	IP_CAL27_myc_KLF7_vs_In_CAL27_myc_KLF7_peak_161	intergenic	AC242852.1:1:143343179-143343275:+:-139746	AC242852.1(ENSG00000276118)	NA	NA	NA	NA	NA
1	143207050	143207242	193	143207136	217	41.8679	2.93991	36.6877	IP_CAL27_myc_KLF7_vs_In_CAL27_myc_KLF7_peak_162	intergenic	AC242852.1:1:143343179-143343275:+:-136033	AC242852.1(ENSG00000276118)	NA	NA	NA	NA	NA
1	143213095	143213334	240	143213219	2630	487.802	2.96647	481.043	IP_CAL27_myc_KLF7_vs_In_CAL27_myc_KLF7_peak_163	intergenic	AC242852.1:1:143343179-143343275:+:-129965	AC242852.1(ENSG00000276118)	NA	NA	NA	NA	NA
1	143214257	143214858	602	143214392	2041	222.693	2.22214	216.51	IP_CAL27_myc_KLF7_vs_In_CAL27_myc_KLF7_peak_164	intergenic	AC242852.1:1:143343179-143343275:+:-128622	AC242852.1(ENSG00000276118)	NA	NA	NA	NA	NA
1	143215168	143215400	233	143215276	969	101.076	2.16724	95.4274	IP_CAL27_myc_KLF7_vs_In_CAL27_myc_KLF7_peak_165	intergenic	AC242852.1:1:143343179-143343275:+:-127895	AC242852.1(ENSG00000276118)	NA	NA	NA	NA	NA
1	143215657	143215849	193	143215775	491	35.0299	1.8495	29.9427	IP_CAL27_myc_KLF7_vs_In_CAL27_myc_KLF7_peak_166	intergenic	AC242852.1:1:143343179-143343275:+:-127426	AC242852.1(ENSG00000276118)	NA	NA	NA	NA	NA
1	143216664	143216889	226	143216775	668	86.0271	2.3854	80.4592	IP_CAL27_myc_KLF7_vs_In_CAL27_myc_KLF7_peak_167	intergenic	AC242852.1:1:143343179-143343275:+:-126403	AC242852.1(ENSG00000276118)	NA	NA	NA	NA	NA
1	143217273	143217494	222	143217391	1037	91.615	2.02207	86.0156	IP_CAL27_myc_KLF7_vs_In_CAL27_myc_KLF7_peak_168	intergenic	AC242852.1:1:143343179-143343275:+:-125796	AC242852.1(ENSG00000276118)	NA	NA	NA	NA	NA
1	143219691	143219935	245	143219807	1294	221.072	2.80776	214.893	IP_CAL27_myc_KLF7_vs_In_CAL27_myc_KLF7_peak_169	intergenic	AC242852.1:1:143343179-143343275:+:-123366	AC242852.1(ENSG00000276118)	NA	NA	NA	NA	NA
1	143220908	143221131	224	143220996	507	89.6148	2.83801	84.0267	IP_CAL27_myc_KLF7_vs_In_CAL27_myc_KLF7_peak_170	intergenic	AC242852.1:1:143343179-143343275:+:-122160	AC242852.1(ENSG00000276118)	NA	NA	NA	NA	NA
1	143221444	143221672	229	143221556	689	175.82	3.69286	169.849	IP_CAL27_myc_KLF7_vs_In_CAL27_myc_KLF7_peak_171	intergenic	AC242852.1:1:143343179-143343275:+:-121621	AC242852.1(ENSG00000276118)	NA	NA	NA	NA	NA
1	143222113	143222547	435	143222205	212	11.1586	1.64211	6.88972	IP_CAL27_myc_KLF7_vs_In_CAL27_myc_KLF7_peak_172	intergenic	AC242852.1:1:143343179-143343275:+:-120849	AC242852.1(ENSG00000276118)	NA	NA	NA	NA	NA
1	143227743	143227950	208	143227871	143	26.4373	2.81091	21.5235	IP_CAL27_myc_KLF7_vs_In_CAL27_myc_KLF7_peak_173	intergenic	AC242852.1:1:143343179-143343275:+:-115333	AC242852.1(ENSG00000276118)	NA	NA	NA	NA	NA
1	143230249	143230454	206	143230358	638	117.6	2.92376	111.879	IP_CAL27_myc_KLF7_vs_In_CAL27_myc_KLF7_peak_174	intergenic	AC242852.1:1:143343179-143343275:+:-112828	AC242852.1(ENSG00000276118)	NA	NA	NA	NA	NA
1	143231341	143231565	225	143231430	629	87.6517	2.48311	82.0739	IP_CAL27_myc_KLF7_vs_In_CAL27_myc_KLF7_peak_175	intergenic	AC242852.1:1:143343179-143343275:+:-111726	AC242852.1(ENSG00000276118)	NA	NA	NA	NA	NA
1	143232854	143233262	409	143232986	1906	121.915	1.80567	116.171	IP_CAL27_myc_KLF7_vs_In_CAL27_myc_KLF7_peak_176	intergenic	AC242852.1:1:143343179-143343275:+:-110121	AC242852.1(ENSG00000276118)	NA	NA	NA	NA	NA
1	143237364	143237567	204	143237454	337	75.7857	3.31023	70.2835	IP_CAL27_myc_KLF7_vs_In_CAL27_myc_KLF7_peak_177	intergenic	AC242852.1:1:143343179-143343275:+:-105714	AC242852.1(ENSG00000276118)	NA	NA	NA	NA	NA
1	143239434	143239837	404	143239544	1046	215.708	3.16671	209.552	IP_CAL27_myc_KLF7_vs_In_CAL27_myc_KLF7_peak_178	intergenic	AC242852.1:1:143343179-143343275:+:-103544	AC242852.1(ENSG00000276118)	NA	NA	NA	NA	NA
1	143240240	143240459	220	143240345	267	35.9051	2.39676	30.8026	IP_CAL27_myc_KLF7_vs_In_CAL27_myc_KLF7_peak_179	intergenic	AC242852.1:1:143343179-143343275:+:-102830	AC242852.1(ENSG00000276118)	NA	NA	NA	NA	NA
1	143249771	143250009	239	143249876	268	48.114	2.82625	42.8551	IP_CAL27_myc_KLF7_vs_In_CAL27_myc_KLF7_peak_180	intergenic	AC242852.1:1:143343179-143343275:+:-93289	AC242852.1(ENSG00000276118)	NA	NA	NA	NA	NA
1	143251595	143252092	498	143251983	329	79.4892	3.49017	73.9624	IP_CAL27_myc_KLF7_vs_In_CAL27_myc_KLF7_peak_181	intergenic	AC242852.1:1:143343179-143343275:+:-91336	AC242852.1(ENSG00000276118)	NA	NA	NA	NA	NA
1	143252965	143253178	214	143253077	1459	304.722	3.20256	298.328	IP_CAL27_myc_KLF7_vs_In_CAL27_myc_KLF7_peak_182	intergenic	AC242852.1:1:143343179-143343275:+:-90108	AC242852.1(ENSG00000276118)	NA	NA	NA	NA	NA
1	143254414	143254970	557	143254861	693	129.102	2.94684	123.331	IP_CAL27_myc_KLF7_vs_In_CAL27_myc_KLF7_peak_183	intergenic	AC242852.1:1:143343179-143343275:+:-88487	AC242852.1(ENSG00000276118)	NA	NA	NA	NA	NA
1	143255531	143256037	507	143255654	318	40.6423	2.34576	35.4787	IP_CAL27_myc_KLF7_vs_In_CAL27_myc_KLF7_peak_184	intergenic	AC242852.1:1:143343179-143343275:+:-87395	AC242852.1(ENSG00000276118)	NA	NA	NA	NA	NA
1	143262584	143262899	316	143262759	1709	227.006	2.44243	220.81	IP_CAL27_myc_KLF7_vs_In_CAL27_myc_KLF7_peak_185	intergenic	AC242852.1:1:143343179-143343275:+:-80438	AC242852.1(ENSG00000276118)	NA	NA	NA	NA	NA
1	143263610	143263799	190	143263715	352	93.9084	3.78147	88.2968	IP_CAL27_myc_KLF7_vs_In_CAL27_myc_KLF7_peak_186	intergenic	AC242852.1:1:143343179-143343275:+:-79475	AC242852.1(ENSG00000276118)	NA	NA	NA	NA	NA
1	143264499	143264734	236	143264624	1068	166.897	2.65994	160.966	IP_CAL27_myc_KLF7_vs_In_CAL27_myc_KLF7_peak_187	intergenic	AC242852.1:1:143343179-143343275:+:-78563	AC242852.1(ENSG00000276118)	NA	NA	NA	NA	NA
1	143266704	143266903	200	143266810	429	68.1105	2.65356	62.6672	IP_CAL27_myc_KLF7_vs_In_CAL27_myc_KLF7_peak_188	intergenic	AC242852.1:1:143343179-143343275:+:-76376	AC242852.1(ENSG00000276118)	NA	NA	NA	NA	NA
1	143459227	143459437	211	143459286	8	6.21686	4.67052	2.50909	IP_CAL27_myc_KLF7_vs_In_CAL27_myc_KLF7_peak_189	intergenic	AC239859.4:1:143449570-143450245:-:-9086	AC239859.4(ENSG00000264145)	NA	NA	NA	NA	NA
1	153465890	153466138	249	153465935	11	9.44612	6.22736	5.32417	IP_CAL27_myc_KLF7_vs_In_CAL27_myc_KLF7_peak_190	intergenic	S100A7:1:153457743-153460701:-:-5312	S100A7(ENSG00000143556)	133;GO:0000302,biological_process response to reactive oxygen species;GO:0001525,biological_process angiogenesis;GO:0001568,biological_process blood vessel development;GO:0001944,biological_process vasculature development;GO:0002237,biological_process response to molecule of bacterial origin;GO:0002376,biological_process immune system process;GO:0002682,biological_process regulation of immune sys…	NA	NA	S100 calcium binding protein A7 [Source:HGNC Symbol%3BAcc:HGNC:10497]	NA
1	154220630	154221038	409	154220770	14	8.7558	5.20186	4.71006	IP_CAL27_myc_KLF7_vs_In_CAL27_myc_KLF7_peak_191	C1orf43;:Promoter;UBAP2L;:Promoter	C1orf43:1:154206705-154220637:-:-196	C1orf43(ENSG00000143612)	2;GO:0005575,cellular_component cellular_component;GO:0016020,cellular_component membrane	NA	NA	chromosome 1 open reading frame 43 [Source:HGNC Symbol%3BAcc:HGNC:29876]	NA
1	154418264	154418487	224	154418344	11	5.45232	3.75292	1.89674	IP_CAL27_myc_KLF7_vs_In_CAL27_myc_KLF7_peak_192	IL6R;:intron	PSMD8P1:1:154414368-154415137:-:-3238	PSMD8P1(ENSG00000228264)	NA	NA	NA	proteasome 26S subunit%2C non-ATPase%2C 8 pseudogene 1 [Source:HGNC Symbol%3BAcc:HGNC:34013]	NA
1	154999723	154999932	210	154999908	11	6.13142	4.16149	2.45045	IP_CAL27_myc_KLF7_vs_In_CAL27_myc_KLF7_peak_193	intergenic	ZBTB7B:1:155002629-155018522:+:-2802	ZBTB7B(ENSG00000160685)	106;GO:0001071,molecular_function DNA-binding transcription factor activity;GO:0002682,biological_process regulation of immune system process;GO:0002694,biological_process regulation of leukocyte activation;GO:0003674,molecular_function molecular_function;GO:0003676,molecular_function nucleic acid binding;GO:0003677,molecular_function DNA binding;GO:0003700,molecular_function DNA-binding transcri…	NA	NA	zinc finger and BTB domain containing 7B [Source:HGNC Symbol%3BAcc:HGNC:18668]	ZBTB
1	155070989	155071251	263	155071096	10	7.01112	4.87649	3.18276	IP_CAL27_myc_KLF7_vs_In_CAL27_myc_KLF7_peak_194	AL691442.1;:intron	AL691442.1:1:155063747-155086807:+:7372	AL691442.1(ENSG00000251246)	47;GO:0003674,molecular_function molecular_function;GO:0005102,molecular_function signaling receptor binding;GO:0005488,molecular_function binding;GO:0005515,molecular_function protein binding;GO:0005575,cellular_component cellular_component;GO:0005623,cellular_component cell;GO:0005886,cellular_component plasma membrane;GO:0007154,biological_process cell communication;GO:0007165,biological_proce…	EFNA; ephrin-A; K05462	map04010,map04014,map04015,map04151,map04360,map05206	NA	NA
1	155324198	155324535	338	155324498	11	6.95706	4.66989	3.14844	IP_CAL27_myc_KLF7_vs_In_CAL27_myc_KLF7_peak_195	RUSC1-AS1;:Promoter;RUSC1;:intron	RUSC1-AS1:1:155316862-155324176:-:-190	RUSC1-AS1(ENSG00000225855)	NA	NA	NA	RUSC1 antisense RNA 1 [Source:HGNC Symbol%3BAcc:HGNC:26680]	NA
1	155609821	155610086	266	155609987	11	9.44612	6.22736	5.32417	IP_CAL27_myc_KLF7_vs_In_CAL27_myc_KLF7_peak_196	MSTO1;:Promoter;AL353807.2;:intron	MSTO1:1:155610204-155614967:+:-251	MSTO1(ENSG00000125459)	37;GO:0005575,cellular_component cellular_component;GO:0005622,cellular_component intracellular;GO:0005623,cellular_component cell;GO:0005737,cellular_component cytoplasm;GO:0005739,cellular_component mitochondrion;GO:0005740,cellular_component mitochondrial envelope;GO:0005741,cellular_component mitochondrial outer membrane;GO:0006996,biological_process organelle organization;GO:0007005,biologic…	NA	NA	misato 1%2C mitochondrial distribution and morphology regulator [Source:HGNC Symbol%3BAcc:HGNC:29678]	NA
1	155745495	155745701	207	155745565	11	9.44612	6.22736	5.32417	IP_CAL27_myc_KLF7_vs_In_CAL27_myc_KLF7_peak_197	MSTO2P;:Promoter	MSTO2P:1:155745828-155750137:+:-230	MSTO2P(ENSG00000203761)	NA	NA	NA	misato family member 2%2C pseudogene [Source:HGNC Symbol%3BAcc:HGNC:26329]	NA
1	156106430	156106637	208	156106488	12	8.67698	5.55337	4.64375	IP_CAL27_myc_KLF7_vs_In_CAL27_myc_KLF7_peak_198	LMNA;:intron	LMNA:1:156082572-156140089:+:23961	LMNA(ENSG00000160789)	231;GO:0000003,biological_process reproduction;GO:0000226,biological_process microtubule cytoskeleton organization;GO:0001666,biological_process response to hypoxia;GO:0001932,biological_process regulation of protein phosphorylation;GO:0001934,biological_process positive regulation of protein phosphorylation;GO:0003674,molecular_function molecular_function;GO:0005198,molecular_function structural…	LMNA; lamin A/C; K12641	map04210,map05410,map05412,map05414	lamin A/C [Source:HGNC Symbol%3BAcc:HGNC:6636]	NA
1	156500965	156501211	247	156501019	9	6.48897	4.70496	2.74237	IP_CAL27_myc_KLF7_vs_In_CAL27_myc_KLF7_peak_199	MEF2D;:Promoter	MEF2D:1:156463726-156500828:-:-259	MEF2D(ENSG00000116604)	128;GO:0000975,molecular_function transcription regulatory region DNA binding;GO:0000976,molecular_function transcription regulatory region sequence-specific DNA binding;GO:0000977,molecular_function RNA polymerase II regulatory region sequence-specific DNA binding;GO:0000981,molecular_function DNA-binding transcription factor activity, RNA polymerase II-specific;GO:0001012,molecular_function RNA…	MEF2D; MADS-box transcription enhancer factor 2D; K09262	map04022,map04371,map04928	myocyte enhancer factor 2D [Source:HGNC Symbol%3BAcc:HGNC:6997]	SRF
1	156728081	156728273	193	156728102	10	5.32129	3.8147	1.78745	IP_CAL27_myc_KLF7_vs_In_CAL27_myc_KLF7_peak_200	ISG20L2;:five_prime_UTR;RRNAD1;:Promoter;ISG20L2;:exon	RRNAD1:1:156728441-156736960:+:-264	RRNAD1(ENSG00000143303)	2;GO:0005575,cellular_component cellular_component;GO:0016020,cellular_component membrane	NA	NA	ribosomal RNA adenine dimethylase domain containing 1 [Source:HGNC Symbol%3BAcc:HGNC:24273]	NA
1	159015502	159015749	248	159015603	19	12.4541	6.25486	8.09679	IP_CAL27_myc_KLF7_vs_In_CAL27_myc_KLF7_peak_201	IFI16;:intron	IFI16:1:158999967-159055155:+:15658	IFI16(ENSG00000163565)	256;GO:0000122,biological_process negative regulation of transcription by RNA polymerase II;GO:0001558,biological_process regulation of cell growth;GO:0001817,biological_process regulation of cytokine production;GO:0001819,biological_process positive regulation of cytokine production;GO:0002218,biological_process activation of innate immune response;GO:0002252,biological_process immune effector p…	NA	NA	interferon gamma inducible protein 16 [Source:HGNC Symbol%3BAcc:HGNC:5395]	NA
1	159924776	159925081	306	159924890	8	5.15757	3.98985	1.69848	IP_CAL27_myc_KLF7_vs_In_CAL27_myc_KLF7_peak_202	TAGLN2;:intron	TAGLN2:1:159918106-159925732:-:804	TAGLN2(ENSG00000158710)	NA	NA	NA	transgelin 2 [Source:HGNC Symbol%3BAcc:HGNC:11554]	NA
1	165827478	165828001	524	165827892	12	10.1981	6.50096	6.00869	IP_CAL27_myc_KLF7_vs_In_CAL27_myc_KLF7_peak_203	UCK2;:exon;TMCO1;:Promoter	TMCO1:1:165724292-165827755:-:16	TMCO1(ENSG00000143183)	24;GO:0000139,cellular_component Golgi membrane;GO:0005575,cellular_component cellular_component;GO:0005622,cellular_component intracellular;GO:0005623,cellular_component cell;GO:0005737,cellular_component cytoplasm;GO:0005783,cellular_component endoplasmic reticulum;GO:0005789,cellular_component endoplasmic reticulum membrane;GO:0005794,cellular_component Golgi apparatus;GO:0012505,cellular_comp…	NA	NA	transmembrane and coiled-coil domains 1 [Source:HGNC Symbol%3BAcc:HGNC:18188]	NA
1	165828810	165829142	333	165828929	9	6.83778	4.92699	3.0484	IP_CAL27_myc_KLF7_vs_In_CAL27_myc_KLF7_peak_204	TMCO1;:Promoter;UCK2;:intron	TMCO1:1:165724292-165827755:-:-1220	TMCO1(ENSG00000143183)	24;GO:0000139,cellular_component Golgi membrane;GO:0005575,cellular_component cellular_component;GO:0005622,cellular_component intracellular;GO:0005623,cellular_component cell;GO:0005737,cellular_component cytoplasm;GO:0005783,cellular_component endoplasmic reticulum;GO:0005789,cellular_component endoplasmic reticulum membrane;GO:0005794,cellular_component Golgi apparatus;GO:0012505,cellular_comp…	NA	NA	transmembrane and coiled-coil domains 1 [Source:HGNC Symbol%3BAcc:HGNC:18188]	NA
1	167722496	167722697	202	167722595	11	7.77135	5.17916	3.84794	IP_CAL27_myc_KLF7_vs_In_CAL27_myc_KLF7_peak_205	MPZL1;:intron	MPZL1:1:167721191-167791919:+:1405	MPZL1(ENSG00000197965)	31;GO:0003674,molecular_function molecular_function;GO:0005198,molecular_function structural molecule activity;GO:0005575,cellular_component cellular_component;GO:0005623,cellular_component cell;GO:0005886,cellular_component plasma membrane;GO:0005887,cellular_component integral component of plasma membrane;GO:0007154,biological_process cell communication;GO:0007165,biological_process signal tran…	MPZ; myelin protein zero; K06770	map04514	myelin protein zero like 1 [Source:HGNC Symbol%3BAcc:HGNC:7226]	NA
1	177969999	177970239	241	177970214	9	6.05985	4.43044	2.40399	IP_CAL27_myc_KLF7_vs_In_CAL27_myc_KLF7_peak_206	SEC16B;:intron;AL359075.2;:intron	SEC16B:1:177923955-177984303:-:14184	SEC16B(ENSG00000120341)	68;GO:0000139,cellular_component Golgi membrane;GO:0005575,cellular_component cellular_component;GO:0005622,cellular_component intracellular;GO:0005623,cellular_component cell;GO:0005634,cellular_component nucleus;GO:0005737,cellular_component cytoplasm;GO:0005783,cellular_component endoplasmic reticulum;GO:0005789,cellular_component endoplasmic reticulum membrane;GO:0005794,cellular_component Go…	NA	NA	SEC16 homolog B%2C endoplasmic reticulum export factor [Source:HGNC Symbol%3BAcc:HGNC:30301]	NA
1	179136313	179136638	326	179136470	14	12.7866	7.66166	8.40985	IP_CAL27_myc_KLF7_vs_In_CAL27_myc_KLF7_peak_207	AL512326.3;:Promoter;ABL2;:intron	AL512326.3:1:179137763-179137934:+:-1288	AL512326.3(ENSG00000234041)	NA	NA	NA	NA	NA
1	180502528	180502784	257	180502684	14	11.1431	6.64975	6.87454	IP_CAL27_myc_KLF7_vs_In_CAL27_myc_KLF7_peak_208	ACBD6;:five_prime_UTR;ACBD6;:exon	ACBD6:1:180269652-180502954:-:298	ACBD6(ENSG00000230124)	11;GO:0005575,cellular_component cellular_component;GO:0005622,cellular_component intracellular;GO:0005623,cellular_component cell;GO:0005634,cellular_component nucleus;GO:0005737,cellular_component cytoplasm;GO:0043226,cellular_component organelle;GO:0043227,cellular_component membrane-bounded organelle;GO:0043229,cellular_component intracellular organelle;GO:0043231,cellular_component intracell…	NA	NA	acyl-CoA binding domain containing 6 [Source:HGNC Symbol%3BAcc:HGNC:23339]	NA
1	182789644	182789833	190	182789665	11	6.95706	4.66989	3.14844	IP_CAL27_myc_KLF7_vs_In_CAL27_myc_KLF7_peak_209	NPL;:exon	NPL:1:182789292-182830384:+:446	NPL(ENSG00000135838)	35;GO:0003674,molecular_function molecular_function;GO:0003824,molecular_function catalytic activity;GO:0005575,cellular_component cellular_component;GO:0005622,cellular_component intracellular;GO:0005623,cellular_component cell;GO:0005737,cellular_component cytoplasm;GO:0006040,biological_process amino sugar metabolic process;GO:0006054,biological_process N-acetylneuraminate metabolic process;GO…	E4.1.3.3, nanA, NPL; N-acetylneuraminate lyase [EC:4.1.3.3]; K01639	map00520	N-acetylneuraminate pyruvate lyase [Source:HGNC Symbol%3BAcc:HGNC:16781]	NA
1	193121673	193121974	302	193121805	10	6.90577	4.8097	3.10865	IP_CAL27_myc_KLF7_vs_In_CAL27_myc_KLF7_peak_210	CDC73;:Promoter	CDC73:1:193122016-193253901:+:-193	CDC73(ENSG00000134371)	221;GO:0000122,biological_process negative regulation of transcription by RNA polymerase II;GO:0000428,cellular_component DNA-directed RNA polymerase complex;GO:0000993,molecular_function RNA polymerase II complex binding;GO:0001098,molecular_function basal transcription machinery binding;GO:0001099,molecular_function basal RNA polymerase II transcription machinery binding;GO:0001704,biological_p…	NA	NA	cell division cycle 73 [Source:HGNC Symbol%3BAcc:HGNC:16783]	NA
1	198018690	198018887	198	198018743	9	6.46828	4.69175	2.72459	IP_CAL27_myc_KLF7_vs_In_CAL27_myc_KLF7_peak_211	intergenic	LHX9:1:197911901-197935478:+:106887	LHX9(ENSG00000143355)	107;GO:0000003,biological_process reproduction;GO:0000902,biological_process cell morphogenesis;GO:0000904,biological_process cell morphogenesis involved in differentiation;GO:0000988,molecular_function obsolete transcription factor activity, protein binding;GO:0000989,molecular_function obsolete transcription factor activity, transcription factor binding;GO:0003006,biological_process development…	NA	NA	LIM homeobox 9 [Source:HGNC Symbol%3BAcc:HGNC:14222]	Homeobox
1	201461956	201462160	205	201462022	12	8.13953	5.21967	4.16151	IP_CAL27_myc_KLF7_vs_In_CAL27_myc_KLF7_peak_212	intergenic	AC096677.2:1:201464382-201465146:-:3088	AC096677.2(ENSG00000224818)	NA	NA	NA	NA	NA
1	201506985	201507217	233	201507165	11	8.72184	5.7761	4.68545	IP_CAL27_myc_KLF7_vs_In_CAL27_myc_KLF7_peak_213	AC096677.1;:Promoter;CSRP1;:five_prime_UTR;CSRP1;:exon	AC096677.1:1:201507240-201534784:+:-139	AC096677.1(ENSG00000224536)	NA	NA	NA	NA	NA
1	202056827	202057093	267	202056948	12	9.3902	5.99819	5.2802	IP_CAL27_myc_KLF7_vs_In_CAL27_myc_KLF7_peak_214	intergenic	Y_RNA:1:202070840-202070943:+:-13880	Y_RNA(ENSG00000200344,ENSG00000252254,ENSG00000222511,ENSG00000202461,ENSG00000201405,ENSG00000239106,ENSG00000207302,ENSG00000252802,ENSG00000252098,ENSG00000206779,ENSG00000199756,ENSG00000206704,ENSG00000265961,ENSG00000252450,ENSG00000200591,ENSG00000201868,ENSG00000200421,ENSG00000207466,ENSG00000202222,ENSG00000207356,ENSG00000200171,ENSG00000200262,ENSG00000272051,ENSG00000200174,ENSG00000…	NA	NA	NA	Y RNA [Source:RFAM%3BAcc:RF00019]	NA
1	202958338	202958545	208	202958346	9	6.40691	4.65255	2.67186	IP_CAL27_myc_KLF7_vs_In_CAL27_myc_KLF7_peak_215	ADIPOR1;:exon;ADIPOR1;:five_prime_UTR	ADIPOR1:1:202940822-202958572:-:131	ADIPOR1(ENSG00000159346)	94;GO:0001558,biological_process regulation of cell growth;GO:0003674,molecular_function molecular_function;GO:0004872,molecular_function signaling receptor activity;GO:0005488,molecular_function binding;GO:0005515,molecular_function protein binding;GO:0005575,cellular_component cellular_component;GO:0005622,cellular_component intracellular;GO:0005623,cellular_component cell;GO:0005737,cellular_c…	ADIPOR; adiponectin receptor; K07297	map04152,map04211,map04920,map04932	adiponectin receptor 1 [Source:HGNC Symbol%3BAcc:HGNC:24040]	NA
1	205631194	205631496	303	205631332	13	6.35365	3.98696	2.62195	IP_CAL27_myc_KLF7_vs_In_CAL27_myc_KLF7_peak_216	ELK4;:intron	ELK4:1:205597555-205631962:-:617	ELK4(ENSG00000158711)	87;GO:0000122,biological_process negative regulation of transcription by RNA polymerase II;GO:0000975,molecular_function transcription regulatory region DNA binding;GO:0000988,molecular_function obsolete transcription factor activity, protein binding;GO:0000989,molecular_function obsolete transcription factor activity, transcription factor binding;GO:0001047,molecular_function core promoter bindi…	ELK4, SAP1; ETS domain-containing protein Elk-4; K04376	map04010,map05166,map05202	ELK4%2C ETS transcription factor [Source:HGNC Symbol%3BAcc:HGNC:3326]	ETS
1	207321595	207321786	192	207321674	15	7.94382	4.55653	3.99014	IP_CAL27_myc_KLF7_vs_In_CAL27_myc_KLF7_peak_217	intergenic	CD55:1:207321507-207386804:+:183	CD55(ENSG00000196352)	119;GO:0000003,biological_process reproduction;GO:0002376,biological_process immune system process;GO:0002673,biological_process regulation of acute inflammatory response;GO:0002682,biological_process regulation of immune system process;GO:0002683,biological_process negative regulation of immune system process;GO:0002697,biological_process regulation of immune effector process;GO:0002698,biologic…	DAF, CD55; decay accelerating factor; K04006	map04610,map04640,map05416	CD55 molecule (Cromer blood group) [Source:HGNC Symbol%3BAcc:HGNC:2665]	NA
1	214281312	214281783	472	214281630	15	12.2505	7.09307	7.90632	IP_CAL27_myc_KLF7_vs_In_CAL27_myc_KLF7_peak_218	SMYD2;:intron	SMYD2:1:214281101-214337131:+:446	SMYD2(ENSG00000143499)	114;GO:0000122,biological_process negative regulation of transcription by RNA polymerase II;GO:0000993,molecular_function RNA polymerase II complex binding;GO:0001098,molecular_function basal transcription machinery binding;GO:0001099,molecular_function basal RNA polymerase II transcription machinery binding;GO:0003674,molecular_function molecular_function;GO:0003824,molecular_function catalytic …	SMYD; [histone H3]-lysine4/36 N-trimethyltransferase SMYD [EC:2.1.1.354 2.1.1.357]; K11426	map00310	SET and MYND domain containing 2 [Source:HGNC Symbol%3BAcc:HGNC:20982]	NA
1	214447018	214447251	234	214447023	8	5.15378	3.98739	1.69848	IP_CAL27_myc_KLF7_vs_In_CAL27_myc_KLF7_peak_219	PTPN14;:intron	AL445305.1:1:214482812-214483387:-:36253	AL445305.1(ENSG00000213036)	NA	NA	NA	NA	NA
1	223726620	223726827	208	223726670	9	6.50979	4.71825	2.75778	IP_CAL27_myc_KLF7_vs_In_CAL27_myc_KLF7_peak_220	CAPN2;:intron	CAPN2:1:223701592-223776018:+:25131	CAPN2(ENSG00000162909)	88;GO:0000768,biological_process syncytium formation by plasma membrane fusion;GO:0000785,cellular_component chromatin;GO:0001666,biological_process response to hypoxia;GO:0001701,biological_process in utero embryonic development;GO:0001824,biological_process blastocyst development;GO:0003674,molecular_function molecular_function;GO:0003824,molecular_function catalytic activity;GO:0004175,molecul…	CAPN2; calpain-2 [EC:3.4.22.53]; K03853	map04141,map04210,map04217,map04218,map04510,map05010,map05131	calpain 2 [Source:HGNC Symbol%3BAcc:HGNC:1479]	TF_others
1	226407842	226408047	206	226407926	14	9.43202	5.60506	5.31917	IP_CAL27_myc_KLF7_vs_In_CAL27_myc_KLF7_peak_221	PARP1;:exon	PARP1:1:226360690-226408079:-:135	PARP1(ENSG00000143799)	240;GO:0000122,biological_process negative regulation of transcription by RNA polymerase II;GO:0000166,molecular_function nucleotide binding;GO:0000723,biological_process telomere maintenance;GO:0003674,molecular_function molecular_function;GO:0003676,molecular_function nucleic acid binding;GO:0003677,molecular_function DNA binding;GO:0003824,molecular_function catalytic activity;GO:0003950,molec…	PARP2_3_4; poly [ADP-ribose] polymerase 2/3/4 [EC:2.4.2.30]; K10798	map03410,map04210,map04212	poly(ADP-ribose) polymerase 1 [Source:HGNC Symbol%3BAcc:HGNC:270]	NA
1	228165467	228165689	223	228165547	11	7.5635	5.04872	3.66053	IP_CAL27_myc_KLF7_vs_In_CAL27_myc_KLF7_peak_222	IBA57-AS1;:Promoter;IBA57;:Promoter	IBA57-AS1:1:228164085-228165512:-:-65	IBA57-AS1(ENSG00000203684)	NA	NA	NA	IBA57 antisense RNA 1 (head to head) [Source:HGNC Symbol%3BAcc:HGNC:32062]	NA
1	229559017	229559261	245	229559194	12	9.18239	5.86852	5.08983	IP_CAL27_myc_KLF7_vs_In_CAL27_myc_KLF7_peak_223	ABCB10;:Promoter	ABCB10:1:229516581-229558695:-:-443	ABCB10(ENSG00000135776)	140;GO:0003674,molecular_function molecular_function;GO:0003824,molecular_function catalytic activity;GO:0005215,molecular_function transporter activity;GO:0005575,cellular_component cellular_component;GO:0005622,cellular_component intracellular;GO:0005623,cellular_component cell;GO:0005737,cellular_component cytoplasm;GO:0005739,cellular_component mitochondrion;GO:0005740,cellular_component mito…	ABCB10; ATP-binding cassette, subfamily B (MDR/TAP), member 10; K05657	map02010	ATP binding cassette subfamily B member 10 [Source:HGNC Symbol%3BAcc:HGNC:41]	NA
1	230104810	230105094	285	230105007	9	6.72505	4.85539	2.94859	IP_CAL27_myc_KLF7_vs_In_CAL27_myc_KLF7_peak_224	GALNT2;:intron	GALNT2:1:230057989-230282124:+:46962	GALNT2(ENSG00000143641)	85;GO:0000139,cellular_component Golgi membrane;GO:0002376,biological_process immune system process;GO:0002377,biological_process immunoglobulin production;GO:0002378,biological_process immunoglobulin biosynthetic process;GO:0002440,biological_process production of molecular mediator of immune response;GO:0003674,molecular_function molecular_function;GO:0003824,molecular_function catalytic activi…	GALNT; polypeptide N-acetylgalactosaminyltransferase [EC:2.4.1.41]; K00710	map00512,map00514	polypeptide N-acetylgalactosaminyltransferase 2 [Source:HGNC Symbol%3BAcc:HGNC:4124]	NA
1	232563959	232564279	321	232564165	17	16.6622	9.26979	12.0815	IP_CAL27_myc_KLF7_vs_In_CAL27_myc_KLF7_peak_225	intergenic	SIPA1L2:1:232397964-232561558:-:-2560	SIPA1L2(ENSG00000116991)	NA	SIPA1L2, SPAL2; signal-induced proliferation-associated 1 like protein 2; K17702	map04015	signal induced proliferation associated 1 like 2 [Source:HGNC Symbol%3BAcc:HGNC:23800]	NA
1	234599777	234600033	257	234599913	14	10.0976	6.00826	5.91443	IP_CAL27_myc_KLF7_vs_In_CAL27_myc_KLF7_peak_226	intergenic	U8:1:234593274-234593402:+:6630	U8(ENSG00000212144,ENSG00000238840,ENSG00000239148,ENSG00000239142,ENSG00000200496,ENSG00000201809,ENSG00000212594,ENSG00000207432,ENSG00000238519,ENSG00000207430,ENSG00000206987,ENSG00000199713,ENSG00000202537,ENSG00000212581,ENSG00000212145,ENSG00000201398,ENSG00000201810,ENSG00000202269,ENSG00000212249,ENSG00000238963,ENSG00000200191,ENSG00000200026)	NA	NA	NA	U8 small nucleolar RNA [Source:RFAM%3BAcc:RF00096]	NA
1	235011881	235012075	195	235012033	10	7.01112	4.87649	3.18276	IP_CAL27_myc_KLF7_vs_In_CAL27_myc_KLF7_peak_227	intergenic	AL391832.3:1:234979646-234980804:-:-31173	AL391832.3(ENSG00000258082)	NA	NA	NA	NA	NA
1	235070068	235070328	261	235070219	10	7.48305	5.17546	3.58929	IP_CAL27_myc_KLF7_vs_In_CAL27_myc_KLF7_peak_228	FP700125.1;:exon	FP700125.1:1:235065478-235074220:-:4022	FP700125.1(ENSG00000280587)	NA	NA	NA	NA	NA
1	235104179	235104376	198	235104292	10	7.41452	5.13209	3.52794	IP_CAL27_myc_KLF7_vs_In_CAL27_myc_KLF7_peak_229	AL732292.2;:exon	AL732292.2:1:235104179-235104609:-:332	AL732292.2(ENSG00000273416)	NA	NA	NA	NA	NA
1	235128288	235128651	364	235128486	18	15.3556	8.20034	10.8356	IP_CAL27_myc_KLF7_vs_In_CAL27_myc_KLF7_peak_230	TOMM20;:intron;SNORA14B;:Promoter	TOMM20:1:235109335-235128936:-:467	TOMM20(ENSG00000173726)	84;GO:0003674,molecular_function molecular_function;GO:0005215,molecular_function transporter activity;GO:0005488,molecular_function binding;GO:0005515,molecular_function protein binding;GO:0005575,cellular_component cellular_component;GO:0005622,cellular_component intracellular;GO:0005623,cellular_component cell;GO:0005737,cellular_component cytoplasm;GO:0005739,cellular_component mitochondrion;…	NA	NA	translocase of outer mitochondrial membrane 20 [Source:HGNC Symbol%3BAcc:HGNC:20947]	NA
1	236714106	236714354	249	236714331	23	6.47075	3.02113	2.72679	IP_CAL27_myc_KLF7_vs_In_CAL27_myc_KLF7_peak_231	ACTN2;:intron	ACTN2:1:236686453-236764631:+:27776	ACTN2(ENSG00000077522)	216;GO:0000988,molecular_function obsolete transcription factor activity, protein binding;GO:0000989,molecular_function obsolete transcription factor activity, transcription factor binding;GO:0001775,biological_process cell activation;GO:0002576,biological_process platelet degranulation;GO:0003008,biological_process system process;GO:0003012,biological_process muscle system process;GO:0003674,mol…	ACTN1_4; actinin alpha 1/4; K05699	map04510,map04520,map04530,map04670,map04810,map05131,map05146,map05203,map05322	actinin alpha 2 [Source:HGNC Symbol%3BAcc:HGNC:164]	IRF
1	241640288	241640537	250	241640380	9	6.9306	4.98581	3.13096	IP_CAL27_myc_KLF7_vs_In_CAL27_myc_KLF7_peak_232	OPN3;:intron;CHML;:Promoter	CHML:1:241628852-241640254:-:-158	CHML(ENSG00000203668)	82;GO:0003008,biological_process system process;GO:0003674,molecular_function molecular_function;GO:0003824,molecular_function catalytic activity;GO:0004659,molecular_function prenyltransferase activity;GO:0004661,molecular_function protein geranylgeranyltransferase activity;GO:0004663,molecular_function Rab geranylgeranyltransferase activity;GO:0004871,molecular_function obsolete signal transduc…	NA	NA	CHM like%2C Rab escort protein 2 [Source:HGNC Symbol%3BAcc:HGNC:1941]	NA
1	244835350	244835680	331	244835622	10	6.06885	4.28073	2.40399	IP_CAL27_myc_KLF7_vs_In_CAL27_myc_KLF7_peak_233	COX20;:exon;COX20;:five_prime_UTR	COX20:1:244835321-244845057:+:193	COX20(ENSG00000203667)	21;GO:0005575,cellular_component cellular_component;GO:0005622,cellular_component intracellular;GO:0005623,cellular_component cell;GO:0005737,cellular_component cytoplasm;GO:0005739,cellular_component mitochondrion;GO:0005740,cellular_component mitochondrial envelope;GO:0016020,cellular_component membrane;GO:0031090,cellular_component organelle membrane;GO:0031966,cellular_component mitochondrial…	COX20; cytochrome c oxidase assembly protein subunit 20; K18184	map04714	COX20%2C cytochrome c oxidase assembly factor [Source:HGNC Symbol%3BAcc:HGNC:26970]	NA
1	244862922	244863313	392	244863046	18	13.5132	7.09975	9.08839	IP_CAL27_myc_KLF7_vs_In_CAL27_myc_KLF7_peak_234	HNRNPU;:intron;BX323046.1;:Promoter	HNRNPU:1:244840637-244864560:-:1443	HNRNPU(ENSG00000153187)	70;GO:0000375,biological_process RNA splicing, via transesterification reactions;GO:0000377,biological_process RNA splicing, via transesterification reactions with bulged adenosine as nucleophile;GO:0000398,biological_process mRNA splicing, via spliceosome;GO:0003674,molecular_function molecular_function;GO:0003676,molecular_function nucleic acid binding;GO:0003677,molecular_function DNA binding;…	HNRNPU; heterogeneous nuclear ribonucleoprotein U; K12888	map03040	heterogeneous nuclear ribonucleoprotein U [Source:HGNC Symbol%3BAcc:HGNC:5048]	ZBTB
1	246252083	246252280	198	246252232	9	7.19067	5.14988	3.33725	IP_CAL27_myc_KLF7_vs_In_CAL27_myc_KLF7_peak_235	SMYD3;:intron	RNU6-1283P:1:246189013-246189118:-:-63063	RNU6-1283P(ENSG00000202184)	NA	NA	NA	RNA%2C U6 small nuclear 1283%2C pseudogene [Source:HGNC Symbol%3BAcc:HGNC:48246]	NA
10	5813760	5813953	194	5813831	12	10.5118	6.69485	6.30181	IP_CAL27_myc_KLF7_vs_In_CAL27_myc_KLF7_peak_236	GDI2;:intron;AL596094.1;:Promoter	AL596094.1:10:5813984-5814441:+:-128	AL596094.1(ENSG00000272764)	NA	NA	NA	NA	NA
10	6001137	6001360	224	6001157	10	8.33127	5.70841	4.32472	IP_CAL27_myc_KLF7_vs_In_CAL27_myc_KLF7_peak_237	intergenic	SNORA14:10:6017053-6017194:-:15946	SNORA14(ENSG00000251922)	NA	NA	NA	Small nucleolar RNA SNORA14 [Source:RFAM%3BAcc:RF00397]	NA
10	6163740	6163934	195	6163848	10	7.01112	4.87649	3.18276	IP_CAL27_myc_KLF7_vs_In_CAL27_myc_KLF7_peak_238	PFKFB3;:intron	MIR3155B:10:6152206-6152262:-:-11574	MIR3155B(ENSG00000283634)	NA	NA	NA	microRNA 3155b [Source:HGNC Symbol%3BAcc:HGNC:50003]	NA
10	17643505	17643697	193	17643588	11	9.44612	6.22736	5.32417	IP_CAL27_myc_KLF7_vs_In_CAL27_myc_KLF7_peak_239	STAM;:Promoter;STAM-AS1;:exon	STAM-AS1:10:17641283-17643878:-:277	STAM-AS1(ENSG00000260589)	NA	NA	NA	STAM antisense RNA 1 (head to head) [Source:HGNC Symbol%3BAcc:HGNC:49568]	NA
10	40135078	40135320	243	40135202	34	18.4463	6.13072	13.785	IP_CAL27_myc_KLF7_vs_In_CAL27_myc_KLF7_peak_240	intergenic	AL590623.1:10:38783003-38783108:+:1352195	AL590623.1(ENSG00000233832)	NA	NA	NA	NA	NA
10	40157765	40157981	217	40157886	31	7.56418	2.89703	3.66099	IP_CAL27_myc_KLF7_vs_In_CAL27_myc_KLF7_peak_241	intergenic	AL590623.1:10:38783003-38783108:+:1374869	AL590623.1(ENSG00000233832)	NA	NA	NA	NA	NA
10	40219920	40220139	220	40219999	21	10.7368	4.98621	6.49801	IP_CAL27_myc_KLF7_vs_In_CAL27_myc_KLF7_peak_242	intergenic	AL590623.1:10:38783003-38783108:+:1437026	AL590623.1(ENSG00000233832)	NA	NA	NA	NA	NA
10	40346282	40346570	289	40346447	16	5.4101	3.15105	1.86573	IP_CAL27_myc_KLF7_vs_In_CAL27_myc_KLF7_peak_243	intergenic	AL590623.1:10:38783003-38783108:+:1563422	AL590623.1(ENSG00000233832)	NA	NA	NA	NA	NA
10	40593377	40593576	200	40593497	33	10.8993	3.7109	6.64862	IP_CAL27_myc_KLF7_vs_In_CAL27_myc_KLF7_peak_244	intergenic	KSR1P1:10:42149309-42149549:-:1556073	KSR1P1(ENSG00000229485)	NA	NA	NA	kinase suppressor of ras 1 pseudogene 1 [Source:HGNC Symbol%3BAcc:HGNC:44977]	NA
10	40600856	40601142	287	40601010	33	10.0676	3.47291	5.88776	IP_CAL27_myc_KLF7_vs_In_CAL27_myc_KLF7_peak_245	intergenic	KSR1P1:10:42149309-42149549:-:1548550	KSR1P1(ENSG00000229485)	NA	NA	NA	kinase suppressor of ras 1 pseudogene 1 [Source:HGNC Symbol%3BAcc:HGNC:44977]	NA
10	40688598	40688837	240	40688723	18	8.27706	4.26656	4.2844	IP_CAL27_myc_KLF7_vs_In_CAL27_myc_KLF7_peak_246	intergenic	KSR1P1:10:42149309-42149549:-:1460832	KSR1P1(ENSG00000229485)	NA	NA	NA	kinase suppressor of ras 1 pseudogene 1 [Source:HGNC Symbol%3BAcc:HGNC:44977]	NA
10	40739694	40739892	199	40739779	18	7.15491	3.73935	3.30678	IP_CAL27_myc_KLF7_vs_In_CAL27_myc_KLF7_peak_247	intergenic	KSR1P1:10:42149309-42149549:-:1409756	KSR1P1(ENSG00000229485)	NA	NA	NA	kinase suppressor of ras 1 pseudogene 1 [Source:HGNC Symbol%3BAcc:HGNC:44977]	NA
10	40834372	40834585	214	40834470	21	7.26771	3.47674	3.39323	IP_CAL27_myc_KLF7_vs_In_CAL27_myc_KLF7_peak_248	intergenic	KSR1P1:10:42149309-42149549:-:1315071	KSR1P1(ENSG00000229485)	NA	NA	NA	kinase suppressor of ras 1 pseudogene 1 [Source:HGNC Symbol%3BAcc:HGNC:44977]	NA
10	40839127	40839578	452	40839232	27	12.6109	4.90457	8.24447	IP_CAL27_myc_KLF7_vs_In_CAL27_myc_KLF7_peak_249	intergenic	KSR1P1:10:42149309-42149549:-:1310197	KSR1P1(ENSG00000229485)	NA	NA	NA	kinase suppressor of ras 1 pseudogene 1 [Source:HGNC Symbol%3BAcc:HGNC:44977]	NA
10	40903237	40903457	221	40903369	17	14.5339	7.97479	10.0523	IP_CAL27_myc_KLF7_vs_In_CAL27_myc_KLF7_peak_250	intergenic	KSR1P1:10:42149309-42149549:-:1246202	KSR1P1(ENSG00000229485)	NA	NA	NA	kinase suppressor of ras 1 pseudogene 1 [Source:HGNC Symbol%3BAcc:HGNC:44977]	NA
10	41196890	41197122	233	41196983	15	12.2505	7.09307	7.90632	IP_CAL27_myc_KLF7_vs_In_CAL27_myc_KLF7_peak_251	intergenic	KSR1P1:10:42149309-42149549:-:952543	KSR1P1(ENSG00000229485)	NA	NA	NA	kinase suppressor of ras 1 pseudogene 1 [Source:HGNC Symbol%3BAcc:HGNC:44977]	NA
10	41440168	41440474	307	41440317	30	8.69002	3.27138	4.65621	IP_CAL27_myc_KLF7_vs_In_CAL27_myc_KLF7_peak_252	intergenic	KSR1P1:10:42149309-42149549:-:709228	KSR1P1(ENSG00000229485)	NA	NA	NA	kinase suppressor of ras 1 pseudogene 1 [Source:HGNC Symbol%3BAcc:HGNC:44977]	NA
10	42070535	42070729	195	42070668	150	17.1054	2.16485	12.4997	IP_CAL27_myc_KLF7_vs_In_CAL27_myc_KLF7_peak_253	intergenic	KSR1P1:10:42149309-42149549:-:78917	KSR1P1(ENSG00000229485)	NA	NA	NA	kinase suppressor of ras 1 pseudogene 1 [Source:HGNC Symbol%3BAcc:HGNC:44977]	NA
10	42076968	42077158	191	42077045	41	7.80038	2.56712	3.87488	IP_CAL27_myc_KLF7_vs_In_CAL27_myc_KLF7_peak_254	intergenic	KSR1P1:10:42149309-42149549:-:72486	KSR1P1(ENSG00000229485)	NA	NA	NA	kinase suppressor of ras 1 pseudogene 1 [Source:HGNC Symbol%3BAcc:HGNC:44977]	NA
10	42079692	42079913	222	42079830	123	9.9249	1.85281	5.75874	IP_CAL27_myc_KLF7_vs_In_CAL27_myc_KLF7_peak_255	intergenic	KSR1P1:10:42149309-42149549:-:69747	KSR1P1(ENSG00000229485)	NA	NA	NA	kinase suppressor of ras 1 pseudogene 1 [Source:HGNC Symbol%3BAcc:HGNC:44977]	NA
10	42083854	42084110	257	42083943	56	9.90928	2.55065	5.74417	IP_CAL27_myc_KLF7_vs_In_CAL27_myc_KLF7_peak_256	intergenic	KSR1P1:10:42149309-42149549:-:65567	KSR1P1(ENSG00000229485)	NA	NA	NA	kinase suppressor of ras 1 pseudogene 1 [Source:HGNC Symbol%3BAcc:HGNC:44977]	NA
10	42638049	42638321	273	42638168	16	13.384	7.53639	8.96704	IP_CAL27_myc_KLF7_vs_In_CAL27_myc_KLF7_peak_257	ZNF33B;:intron	ZNF33B:10:42574184-42638568:-:383	ZNF33B(ENSG00000196693)	31;GO:0001071,molecular_function DNA-binding transcription factor activity;GO:0003674,molecular_function molecular_function;GO:0003700,molecular_function DNA-binding transcription factor activity;GO:0005575,cellular_component cellular_component;GO:0005622,cellular_component intracellular;GO:0005623,cellular_component cell;GO:0005634,cellular_component nucleus;GO:0006355,biological_process regulat…	KRAB; KRAB domain-containing zinc finger protein; K09228	map05168	zinc finger protein 33B [Source:HGNC Symbol%3BAcc:HGNC:13097]	zf-C2H2
10	43407652	43407940	289	43407845	15	10.6431	6.11553	6.41166	IP_CAL27_myc_KLF7_vs_In_CAL27_myc_KLF7_peak_258	HNRNPF;:intron	HNRNPF:10:43385616-43409166:-:1370	HNRNPF(ENSG00000169813)	66;GO:0000375,biological_process RNA splicing, via transesterification reactions;GO:0000377,biological_process RNA splicing, via transesterification reactions with bulged adenosine as nucleophile;GO:0000398,biological_process mRNA splicing, via spliceosome;GO:0003674,molecular_function molecular_function;GO:0003676,molecular_function nucleic acid binding;GO:0003723,molecular_function RNA binding;…	NA	NA	heterogeneous nuclear ribonucleoprotein F [Source:HGNC Symbol%3BAcc:HGNC:5039]	NA
10	43408905	43409235	331	43409053	10	6.80776	4.74757	3.02345	IP_CAL27_myc_KLF7_vs_In_CAL27_myc_KLF7_peak_259	HNRNPF;:Promoter	HNRNPF:10:43385616-43409166:-:96	HNRNPF(ENSG00000169813)	66;GO:0000375,biological_process RNA splicing, via transesterification reactions;GO:0000377,biological_process RNA splicing, via transesterification reactions with bulged adenosine as nucleophile;GO:0000398,biological_process mRNA splicing, via spliceosome;GO:0003674,molecular_function molecular_function;GO:0003676,molecular_function nucleic acid binding;GO:0003723,molecular_function RNA binding;…	NA	NA	heterogeneous nuclear ribonucleoprotein F [Source:HGNC Symbol%3BAcc:HGNC:5039]	NA
10	43420445	43420681	237	43420574	15	12.4619	7.22279	8.10395	IP_CAL27_myc_KLF7_vs_In_CAL27_myc_KLF7_peak_260	AL450326.1;:Promoter	AL450326.1:10:43420737-43422100:+:-174	AL450326.1(ENSG00000230555)	NA	NA	NA	NA	NA
10	43436817	43437125	309	43436918	9	6.53074	4.73161	2.77663	IP_CAL27_myc_KLF7_vs_In_CAL27_myc_KLF7_peak_261	ZNF487;:Promoter	ZNF487:10:43436840-43483179:+:130	ZNF487(ENSG00000243660)	10;GO:0005575,cellular_component cellular_component;GO:0005622,cellular_component intracellular;GO:0005623,cellular_component cell;GO:0005634,cellular_component nucleus;GO:0043226,cellular_component organelle;GO:0043227,cellular_component membrane-bounded organelle;GO:0043229,cellular_component intracellular organelle;GO:0043231,cellular_component intracellular membrane-bounded organelle;GO:00444…	NA	NA	zinc finger protein 487 [Source:HGNC Symbol%3BAcc:HGNC:23488]	TF_others
10	44959569	44959763	195	44959615	8	5.74566	4.36985	2.14675	IP_CAL27_myc_KLF7_vs_In_CAL27_myc_KLF7_peak_262	RASSF4;:Promoter;AL353801.3;:Promoter;TMEM72-AS1;:exon	TMEM72-AS1:10:44811023-44959689:-:23	TMEM72-AS1(ENSG00000224812)	NA	NA	NA	TMEM72 antisense RNA 1 [Source:HGNC Symbol%3BAcc:HGNC:27349]	NA
10	45514336	45514645	310	45514466	19	19.4277	10.3789	14.7245	IP_CAL27_myc_KLF7_vs_In_CAL27_myc_KLF7_peak_263	MARCH8;:intron	AL731567.1:10:45444569-45453121:-:-61369	AL731567.1(ENSG00000231964)	NA	NA	NA	NA	NA
10	49199570	49199897	328	49199621	30	35.3257	16.0873	30.2294	IP_CAL27_myc_KLF7_vs_In_CAL27_myc_KLF7_peak_264	intergenic	C10orf128:10:49154724-49188585:-:-11148	C10orf128(ENSG00000204161)	2;GO:0005575,cellular_component cellular_component;GO:0016020,cellular_component membrane	NA	NA	chromosome 10 open reading frame 128 [Source:HGNC Symbol%3BAcc:HGNC:27274]	NA
10	50224531	50224728	198	50224575	13	9.55246	5.89018	5.42387	IP_CAL27_myc_KLF7_vs_In_CAL27_myc_KLF7_peak_265	ASAH2;:intron	ASAH2:10:50182777-50248610:-:23981	ASAH2(ENSG00000188611)	151;GO:0000139,cellular_component Golgi membrane;GO:0001505,biological_process regulation of neurotransmitter levels;GO:0001894,biological_process tissue homeostasis;GO:0001895,biological_process retina homeostasis;GO:0003001,biological_process obsolete generation of a signal involved in cell-cell signaling;GO:0003008,biological_process system process;GO:0003674,molecular_function molecular_funct…	ASAH2; neutral ceramidase [EC:3.5.1.23]; K12349	map00600,map04071	N-acylsphingosine amidohydrolase 2 [Source:HGNC Symbol%3BAcc:HGNC:18860]	NA
10	50624697	50624917	221	50624768	10	8.18722	5.61855	4.2052	IP_CAL27_myc_KLF7_vs_In_CAL27_myc_KLF7_peak_266	SGMS1-AS1;:Promoter;SGMS1;:Promoter	SGMS1-AS1:10:50624950-50641451:+:-143	SGMS1-AS1(ENSG00000226200)	NA	NA	NA	SGMS1 antisense RNA 1 [Source:HGNC Symbol%3BAcc:HGNC:49683]	NA
10	52864533	52864722	190	52864664	11	7.98998	5.31652	4.03067	IP_CAL27_myc_KLF7_vs_In_CAL27_myc_KLF7_peak_267	intergenic	Y_RNA:10:52852606-52852703:+:12021	Y_RNA(ENSG00000200344,ENSG00000252254,ENSG00000222511,ENSG00000202461,ENSG00000201405,ENSG00000239106,ENSG00000207302,ENSG00000252802,ENSG00000252098,ENSG00000206779,ENSG00000199756,ENSG00000206704,ENSG00000265961,ENSG00000252450,ENSG00000200591,ENSG00000201868,ENSG00000200421,ENSG00000207466,ENSG00000202222,ENSG00000207356,ENSG00000200171,ENSG00000200262,ENSG00000272051,ENSG00000200174,ENSG00000…	NA	NA	NA	Y RNA [Source:RFAM%3BAcc:RF00019]	NA
10	68955954	68956226	273	68956069	15	11.9445	6.90555	7.61664	IP_CAL27_myc_KLF7_vs_In_CAL27_myc_KLF7_peak_268	DDX21;:Promoter	DDX21:10:68956127-68985073:+:-37	DDX21(ENSG00000165732)	124;GO:0003674,molecular_function molecular_function;GO:0003676,molecular_function nucleic acid binding;GO:0003723,molecular_function RNA binding;GO:0003724,molecular_function RNA helicase activity;GO:0003725,molecular_function double-stranded RNA binding;GO:0003824,molecular_function catalytic activity;GO:0004004,molecular_function ATP-dependent RNA helicase activity;GO:0004386,molecular_functio…	NA	NA	DExD-box helicase 21 [Source:HGNC Symbol%3BAcc:HGNC:2744]	NA
10	69319529	69319738	210	69319598	11	6.95706	4.66989	3.14844	IP_CAL27_myc_KLF7_vs_In_CAL27_myc_KLF7_peak_269	HK1;:intron	RPS15AP28:10:69300431-69300817:-:-18816	RPS15AP28(ENSG00000229197)	NA	NA	NA	ribosomal protein S15a pseudogene 28 [Source:HGNC Symbol%3BAcc:HGNC:36381]	NA
10	70233459	70233750	292	70233613	15	9.68826	5.54865	5.54321	IP_CAL27_myc_KLF7_vs_In_CAL27_myc_KLF7_peak_270	PPA1;:Promoter	PPA1:10:70202829-70233911:-:307	PPA1(ENSG00000180817)	209;GO:0000003,biological_process reproduction;GO:0000287,molecular_function magnesium ion binding;GO:0002119,biological_process nematode larval development;GO:0002164,biological_process larval development;GO:0002682,biological_process regulation of immune system process;GO:0003674,molecular_function molecular_function;GO:0003824,molecular_function catalytic activity;GO:0004427,molecular_function…	LLGL; lethal(2) giant larvae protein; K06094; NURF38; nucleosome-remodeling factor 38 kDa subunit [EC:3.6.1.1]; K11726; ppa; inorganic pyrophosphatase [EC:3.6.1.1]; K01507	map00190,map04390,map04391,map04530,map05165	pyrophosphatase (inorganic) 1 [Source:HGNC Symbol%3BAcc:HGNC:9226]	zf-C2H2
10	71773512	71773769	258	71773639	12	9.00778	5.75957	4.93262	IP_CAL27_myc_KLF7_vs_In_CAL27_myc_KLF7_peak_271	CDH23;:intron;VSIR;:Promoter	VSIR:10:71747558-71773498:-:-142	VSIR(ENSG00000107738)	2;GO:0005575,cellular_component cellular_component;GO:0016020,cellular_component membrane	NA	NA	V-set immunoregulatory receptor [Source:HGNC Symbol%3BAcc:HGNC:30085]	NA
10	72626067	72626301	235	72626196	14	9.81659	5.83736	5.65798	IP_CAL27_myc_KLF7_vs_In_CAL27_myc_KLF7_peak_272	MICU1;:Promoter	MICU1:10:72367326-72626191:-:7	MICU1(ENSG00000107745)	79;GO:0003674,molecular_function molecular_function;GO:0005488,molecular_function binding;GO:0005509,molecular_function calcium ion binding;GO:0005575,cellular_component cellular_component;GO:0005622,cellular_component intracellular;GO:0005623,cellular_component cell;GO:0005737,cellular_component cytoplasm;GO:0005739,cellular_component mitochondrion;GO:0005740,cellular_component mitochondrial env…	NA	NA	mitochondrial calcium uptake 1 [Source:HGNC Symbol%3BAcc:HGNC:1530]	HMGA
10	73247109	73247439	331	73247222	12	10.1668	6.48156	5.9796	IP_CAL27_myc_KLF7_vs_In_CAL27_myc_KLF7_peak_273	DNAJC9;:Promoter;DNAJC9-AS1;:Promoter	DNAJC9-AS1:10:73247359-73276984:+:-85	DNAJC9-AS1(ENSG00000236756,ENSG00000227540)	NA	NA	NA	DNAJC9 antisense RNA 1 [Source:NCBI gene%3BAcc:414245]	NA
10	73252405	73252679	275	73252495	9	6.74732	4.86954	2.96903	IP_CAL27_myc_KLF7_vs_In_CAL27_myc_KLF7_peak_274	MRPS16;:five_prime_UTR;DNAJC9-AS1;:Promoter;MRPS16;:exon;DNAJC9-AS1;:intron	MRPS16:10:73248842-73252693:-:151	MRPS16(ENSG00000182180)	50;GO:0000313,cellular_component organellar ribosome;GO:0000314,cellular_component organellar small ribosomal subunit;GO:0003674,molecular_function molecular_function;GO:0003735,molecular_function structural constituent of ribosome;GO:0005198,molecular_function structural molecule activity;GO:0005575,cellular_component cellular_component;GO:0005622,cellular_component intracellular;GO:0005623,cell…	RP-S16, MRPS16, rpsP; small subunit ribosomal protein S16; K02959	map03010	mitochondrial ribosomal protein S16 [Source:HGNC Symbol%3BAcc:HGNC:14048]	NA
10	87095380	87095753	374	87095614	13	10.7071	6.60555	6.4705	IP_CAL27_myc_KLF7_vs_In_CAL27_myc_KLF7_peak_275	GLUD1;:Promoter;FAM35A;:intron	GLUD1:10:87050485-87094866:-:-700	GLUD1(ENSG00000148672)	150;GO:0000166,molecular_function nucleotide binding;GO:0001882,molecular_function nucleoside binding;GO:0001883,molecular_function purine nucleoside binding;GO:0002791,biological_process regulation of peptide secretion;GO:0002793,biological_process positive regulation of peptide secretion;GO:0003008,biological_process system process;GO:0003674,molecular_function molecular_function;GO:0003824,mol…	GLUD1_2, gdhA; glutamate dehydrogenase (NAD(P)+) [EC:1.4.1.3]; K00261	map00220,map00250,map00471,map00910,map04217,map04964	glutamate dehydrogenase 1 [Source:HGNC Symbol%3BAcc:HGNC:4335]	NA
10	91908626	91909039	414	91908927	11	6.95706	4.66989	3.14844	IP_CAL27_myc_KLF7_vs_In_CAL27_myc_KLF7_peak_276	AL359198.1;:exon;FGFBP3;:exon	FGFBP3:10:91906588-91909483:-:651	FGFBP3(ENSG00000174721)	37;GO:0003008,biological_process system process;GO:0003013,biological_process circulatory system process;GO:0003018,biological_process vascular process in circulatory system;GO:0003674,molecular_function molecular_function;GO:0005488,molecular_function binding;GO:0005539,molecular_function glycosaminoglycan binding;GO:0005575,cellular_component cellular_component;GO:0005576,cellular_component ext…	NA	NA	fibroblast growth factor binding protein 3 [Source:HGNC Symbol%3BAcc:HGNC:23428]	NA
10	97413000	97413191	192	97413071	12	9.52485	6.08219	5.39808	IP_CAL27_myc_KLF7_vs_In_CAL27_myc_KLF7_peak_277	AL355490.2;:intron;RRP12;:intron	Y_RNA:10:97421194-97421307:-:8212	Y_RNA(ENSG00000200344,ENSG00000252254,ENSG00000222511,ENSG00000202461,ENSG00000201405,ENSG00000239106,ENSG00000207302,ENSG00000252802,ENSG00000252098,ENSG00000206779,ENSG00000199756,ENSG00000206704,ENSG00000265961,ENSG00000252450,ENSG00000200591,ENSG00000201868,ENSG00000200421,ENSG00000207466,ENSG00000202222,ENSG00000207356,ENSG00000200171,ENSG00000200262,ENSG00000272051,ENSG00000200174,ENSG00000…	NA	NA	NA	Y RNA [Source:RFAM%3BAcc:RF00019]	NA
10	97498579	97498796	218	97498718	12	6.19274	4.04365	2.50141	IP_CAL27_myc_KLF7_vs_In_CAL27_myc_KLF7_peak_278	MMS19;:five_prime_UTR;UBTD1;:Promoter;MMS19;:exon	MMS19:10:97458323-97498794:-:107	MMS19(ENSG00000155229)	136;GO:0000160,biological_process phosphorelay signal transduction system;GO:0000428,cellular_component DNA-directed RNA polymerase complex;GO:0000988,molecular_function obsolete transcription factor activity, protein binding;GO:0000989,molecular_function obsolete transcription factor activity, transcription factor binding;GO:0003674,molecular_function molecular_function;GO:0003712,molecular_func…	NA	NA	MMS19 homolog%2C cytosolic iron-sulfur assembly component [Source:HGNC Symbol%3BAcc:HGNC:13824]	NA
10	97687398	97687661	264	97687558	12	7.87933	5.05905	3.93376	IP_CAL27_myc_KLF7_vs_In_CAL27_myc_KLF7_peak_279	AVPI1;:Promoter	AVPI1:10:97677423-97687323:-:-206	AVPI1(ENSG00000119986)	55;GO:0000187,biological_process activation of MAPK activity;GO:0001932,biological_process regulation of protein phosphorylation;GO:0001934,biological_process positive regulation of protein phosphorylation;GO:0008150,biological_process biological_process;GO:0009893,biological_process positive regulation of metabolic process;GO:0009966,biological_process regulation of signal transduction;GO:000996…	NA	NA	arginine vasopressin induced 1 [Source:HGNC Symbol%3BAcc:HGNC:30898]	NA
10	99732215	99732531	317	99732385	17	14.9644	8.23694	10.4621	IP_CAL27_myc_KLF7_vs_In_CAL27_myc_KLF7_peak_280	COX15;:Promoter;CUTC;:intron	COX15:10:99711843-99732100:-:-272	COX15(ENSG00000014919)	116;GO:0003674,molecular_function molecular_function;GO:0003824,molecular_function catalytic activity;GO:0004129,molecular_function cytochrome-c oxidase activity;GO:0005215,molecular_function transporter activity;GO:0005575,cellular_component cellular_component;GO:0005622,cellular_component intracellular;GO:0005623,cellular_component cell;GO:0005737,cellular_component cytoplasm;GO:0005739,cellula…	COX15, ctaA; cytochrome c oxidase assembly protein subunit 15; K02259	map00190,map00860,map04714	COX15%2C cytochrome c oxidase assembly homolog [Source:HGNC Symbol%3BAcc:HGNC:2263]	NA
10	99906623	99906822	200	99906754	8	5.82574	4.42125	2.21528	IP_CAL27_myc_KLF7_vs_In_CAL27_myc_KLF7_peak_281	DNMBP;:intron	DNMBP-AS1:10:99927009-99958381:+:-20287	DNMBP-AS1(ENSG00000227695)	NA	NA	NA	DNMBP antisense RNA 1 [Source:HGNC Symbol%3BAcc:HGNC:20431]	NA
10	100912675	100912900	226	100912845	9	7.2537	5.18947	3.38125	IP_CAL27_myc_KLF7_vs_In_CAL27_myc_KLF7_peak_282	SLF2;:exon;AL138762.1;:Promoter;SLF2;:five_prime_UTR	AL138762.1:10:100911102-100912739:-:-48	AL138762.1(ENSG00000272572)	NA	NA	NA	NA	NA
10	101032893	101033094	202	101033002	12	9.00778	5.75957	4.93262	IP_CAL27_myc_KLF7_vs_In_CAL27_myc_KLF7_peak_283	PDZD7;:Promoter;SFXN3;:intron	SFXN3:10:101031233-101041244:+:1760	SFXN3(ENSG00000107819)	53;GO:0003674,molecular_function molecular_function;GO:0005215,molecular_function transporter activity;GO:0005342,molecular_function organic acid transmembrane transporter activity;GO:0005371,molecular_function tricarboxylate secondary active transmembrane transporter activity;GO:0005575,cellular_component cellular_component;GO:0005622,cellular_component intracellular;GO:0005623,cellular_componen…	NA	NA	sideroflexin 3 [Source:HGNC Symbol%3BAcc:HGNC:16087]	NA
10	102065128	102065394	267	102065281	15	9.68826	5.54865	5.54321	IP_CAL27_myc_KLF7_vs_In_CAL27_myc_KLF7_peak_284	HPS6;:Promoter	HPS6:10:102065389-102068038:+:-128	HPS6(ENSG00000166189)	53;GO:0002065,biological_process columnar/cuboidal epithelial cell differentiation;GO:0005575,cellular_component cellular_component;GO:0005622,cellular_component intracellular;GO:0005623,cellular_component cell;GO:0005737,cellular_component cytoplasm;GO:0005768,cellular_component endosome;GO:0005769,cellular_component early endosome;GO:0005829,cellular_component cytosol;GO:0006950,biological_proc…	NA	NA	HPS6%2C biogenesis of lysosomal organelles complex 2 subunit 3 [Source:HGNC Symbol%3BAcc:HGNC:18817]	NA
10	102133142	102133883	742	102133704	24	23.2801	11.1055	18.4519	IP_CAL27_myc_KLF7_vs_In_CAL27_myc_KLF7_peak_285	PPRC1;:intron	PPRC1:10:102132993-102150331:+:519	PPRC1(ENSG00000148840)	10;GO:0005575,cellular_component cellular_component;GO:0005622,cellular_component intracellular;GO:0005623,cellular_component cell;GO:0005634,cellular_component nucleus;GO:0043226,cellular_component organelle;GO:0043227,cellular_component membrane-bounded organelle;GO:0043229,cellular_component intracellular organelle;GO:0043231,cellular_component intracellular membrane-bounded organelle;GO:00444…	NA	NA	peroxisome proliferator-activated receptor gamma%2C coactivator-related 1 [Source:HGNC Symbol%3BAcc:HGNC:30025]	AF-4
10	102152389	102152867	479	102152707	14	11.8363	7.07737	7.51583	IP_CAL27_myc_KLF7_vs_In_CAL27_myc_KLF7_peak_286	NOLC1;:intron	NOLC1:10:102152175-102163871:+:452	NOLC1(ENSG00000166197)	130;GO:0000278,biological_process mitotic cell cycle;GO:0000280,biological_process nuclear division;GO:0001071,molecular_function DNA-binding transcription factor activity;GO:0003674,molecular_function molecular_function;GO:0003676,molecular_function nucleic acid binding;GO:0003700,molecular_function DNA-binding transcription factor activity;GO:0003723,molecular_function RNA binding;GO:0005048,mo…	NA	NA	nucleolar and coiled-body phosphoprotein 1 [Source:HGNC Symbol%3BAcc:HGNC:15608]	NA
10	104121867	104122098	232	104122041	10	7.21583	5.00625	3.35891	IP_CAL27_myc_KLF7_vs_In_CAL27_myc_KLF7_peak_287	SFR1;:Promoter	SFR1:10:104122057-104126385:+:-75	SFR1(ENSG00000156384)	57;GO:0000228,cellular_component nuclear chromosome;GO:0000724,biological_process double-strand break repair via homologous recombination;GO:0000725,biological_process recombinational repair;GO:0000785,cellular_component chromatin;GO:0000790,cellular_component nuclear chromatin;GO:0005575,cellular_component cellular_component;GO:0005622,cellular_component intracellular;GO:0005623,cellular_compone…	NA	NA	SWI5 dependent homologous recombination repair protein 1 [Source:HGNC Symbol%3BAcc:HGNC:29574]	NA
10	110353447	110353828	382	110353695	12	9.3902	5.99819	5.2802	IP_CAL27_myc_KLF7_vs_In_CAL27_myc_KLF7_peak_288	intergenic	SMNDC1:10:110290729-110304951:-:-48686	SMNDC1(ENSG00000119953)	60;GO:0000375,biological_process RNA splicing, via transesterification reactions;GO:0005575,cellular_component cellular_component;GO:0005622,cellular_component intracellular;GO:0005623,cellular_component cell;GO:0005634,cellular_component nucleus;GO:0005654,cellular_component nucleoplasm;GO:0005681,cellular_component spliceosomal complex;GO:0006139,biological_process nucleobase-containing compoun…	SMNDC1, SPF30; survival of motor neuron-related-splicing factor 30; K12839	map03040	survival motor neuron domain containing 1 [Source:HGNC Symbol%3BAcc:HGNC:16900]	TF_others
10	113073833	113074077	245	113073932	9	6.42724	4.66554	2.69088	IP_CAL27_myc_KLF7_vs_In_CAL27_myc_KLF7_peak_289	TCF7L2;:intron	RPS15AP30:10:112987475-112987865:+:86479	RPS15AP30(ENSG00000227560)	NA	NA	NA	ribosomal protein S15a pseudogene 30 [Source:HGNC Symbol%3BAcc:HGNC:35495]	NA
10	114526727	114526937	211	114526802	12	9.89378	6.31201	5.72906	IP_CAL27_myc_KLF7_vs_In_CAL27_myc_KLF7_peak_290	ABLIM1;:intron	AL133384.1:10:114501996-114502347:-:-24484	AL133384.1(ENSG00000229668)	NA	NA	NA	NA	NA
10	119165374	119165738	365	119165502	10	6.96582	4.84777	3.15663	IP_CAL27_myc_KLF7_vs_In_CAL27_myc_KLF7_peak_291	SFXN4;:intron	SFXN4:10:119140766-119165667:-:111	SFXN4(ENSG00000183605)	59;GO:0005575,cellular_component cellular_component;GO:0005622,cellular_component intracellular;GO:0005623,cellular_component cell;GO:0005634,cellular_component nucleus;GO:0005694,cellular_component chromosome;GO:0005737,cellular_component cytoplasm;GO:0005739,cellular_component mitochondrion;GO:0005740,cellular_component mitochondrial envelope;GO:0006355,biological_process regulation of transcri…	NA	NA	sideroflexin 4 [Source:HGNC Symbol%3BAcc:HGNC:16088]	NA
10	119667858	119668203	346	119668081	16	12.4638	6.97664	8.10534	IP_CAL27_myc_KLF7_vs_In_CAL27_myc_KLF7_peak_292	BAG3;:intron	TXNP1:10:119683126-119683823:-:15793	TXNP1(ENSG00000232823)	NA	NA	NA	thioredoxin pseudogene 1 [Source:HGNC Symbol%3BAcc:HGNC:49481]	NA
10	119872831	119873071	241	119872926	13	8.87933	5.47639	4.81571	IP_CAL27_myc_KLF7_vs_In_CAL27_myc_KLF7_peak_293	MCMBP;:Promoter	MCMBP:10:119829403-119892556:-:19605	MCMBP(ENSG00000197771)	56;GO:0000084,biological_process mitotic S phase;GO:0000278,biological_process mitotic cell cycle;GO:0003674,molecular_function molecular_function;GO:0003682,molecular_function chromatin binding;GO:0005488,molecular_function binding;GO:0005575,cellular_component cellular_component;GO:0005622,cellular_component intracellular;GO:0005623,cellular_component cell;GO:0005634,cellular_component nucleus;…	NA	NA	minichromosome maintenance complex binding protein [Source:HGNC Symbol%3BAcc:HGNC:25782]	NA
10	123154742	123155021	280	123154830	9	6.65909	4.81342	2.88823	IP_CAL27_myc_KLF7_vs_In_CAL27_myc_KLF7_peak_294	BUB3;:intron	BUB3:10:123154276-123170467:+:605	BUB3(ENSG00000154473)	142;GO:0000070,biological_process mitotic sister chromatid segregation;GO:0000075,biological_process cell cycle checkpoint;GO:0000226,biological_process microtubule cytoskeleton organization;GO:0000236,biological_process mitotic prometaphase;GO:0000278,biological_process mitotic cell cycle;GO:0000280,biological_process nuclear division;GO:0000775,cellular_component chromosome, centromeric region;…	BUB3; cell cycle arrest protein BUB3; K02180	map04110,map05166	BUB3%2C mitotic checkpoint protein [Source:HGNC Symbol%3BAcc:HGNC:1151]	NA
10	130110607	130110890	284	130110632	9	6.05985	4.43044	2.40399	IP_CAL27_myc_KLF7_vs_In_CAL27_myc_KLF7_peak_295	LINC00959;:intron	LINC00959:10:130063899-130110817:-:69	LINC00959(ENSG00000237489)	NA	NA	NA	long intergenic non-protein coding RNA 959 [Source:HGNC Symbol%3BAcc:HGNC:48677]	NA
10	131514508	131514754	247	131514572	10	7.94709	5.46807	3.99288	IP_CAL27_myc_KLF7_vs_In_CAL27_myc_KLF7_peak_296	intergenic	TCERG1L:10:131092390-131311721:-:-202909	TCERG1L(ENSG00000176769)	NA	NA	NA	transcription elongation regulator 1 like [Source:HGNC Symbol%3BAcc:HGNC:23533]	NA
10	132447395	132447618	224	132447455	9	5.2175	3.89158	1.7148	IP_CAL27_myc_KLF7_vs_In_CAL27_myc_KLF7_peak_297	C10orf91;:intron	C10orf91:10:132444326-132449408:+:3180	C10orf91(ENSG00000180066)	NA	NA	NA	chromosome 10 open reading frame 91 [Source:HGNC Symbol%3BAcc:HGNC:27275]	NA
10	133394225	133394429	205	133394321	16	9.76324	5.38818	5.61367	IP_CAL27_myc_KLF7_vs_In_CAL27_myc_KLF7_peak_298	MTG1;:exon;AL360181.3;:intron	MTG1:10:133394093-133421307:+:233	MTG1(ENSG00000148824)	118;GO:0003674,molecular_function molecular_function;GO:0003824,molecular_function catalytic activity;GO:0003924,molecular_function GTPase activity;GO:0005575,cellular_component cellular_component;GO:0005622,cellular_component intracellular;GO:0005623,cellular_component cell;GO:0005634,cellular_component nucleus;GO:0005737,cellular_component cytoplasm;GO:0005739,cellular_component mitochondrion;G…	NA	NA	mitochondrial ribosome associated GTPase 1 [Source:HGNC Symbol%3BAcc:HGNC:32159]	NA
11	356149	356400	252	356322	12	6.7432	4.36907	2.96552	IP_CAL27_myc_KLF7_vs_In_CAL27_myc_KLF7_peak_299	intergenic	B4GALNT4:11:369795-382116:+:-13521	B4GALNT4(ENSG00000182272)	32;GO:0000139,cellular_component Golgi membrane;GO:0003674,molecular_function molecular_function;GO:0003824,molecular_function catalytic activity;GO:0005575,cellular_component cellular_component;GO:0005622,cellular_component intracellular;GO:0005623,cellular_component cell;GO:0005737,cellular_component cytoplasm;GO:0005794,cellular_component Golgi apparatus;GO:0005795,cellular_component Golgi sta…	B4GALNT3; beta-1,4-N-acetylgalactosaminyltransferase 3 [EC:2.4.1.244]; K09656; B4GALNT4; beta-1,4-N-acetylgalactosaminyltransferase 4 [EC:2.4.1.244]; K09657	map00513	beta-1%2C4-N-acetyl-galactosaminyltransferase 4 [Source:HGNC Symbol%3BAcc:HGNC:26315]	NA
11	364391	364619	229	364483	13	8.10558	5.00737	4.13046	IP_CAL27_myc_KLF7_vs_In_CAL27_myc_KLF7_peak_300	intergenic	B4GALNT4:11:369795-382116:+:-5290	B4GALNT4(ENSG00000182272)	32;GO:0000139,cellular_component Golgi membrane;GO:0003674,molecular_function molecular_function;GO:0003824,molecular_function catalytic activity;GO:0005575,cellular_component cellular_component;GO:0005622,cellular_component intracellular;GO:0005623,cellular_component cell;GO:0005737,cellular_component cytoplasm;GO:0005794,cellular_component Golgi apparatus;GO:0005795,cellular_component Golgi sta…	B4GALNT3; beta-1,4-N-acetylgalactosaminyltransferase 3 [EC:2.4.1.244]; K09656; B4GALNT4; beta-1,4-N-acetylgalactosaminyltransferase 4 [EC:2.4.1.244]; K09657	map00513	beta-1%2C4-N-acetyl-galactosaminyltransferase 4 [Source:HGNC Symbol%3BAcc:HGNC:26315]	NA
11	394386	394656	271	394596	10	7.01112	4.87649	3.18276	IP_CAL27_myc_KLF7_vs_In_CAL27_myc_KLF7_peak_301	PKP3;:intron	PKP3:11:392613-404908:+:1907	PKP3(ENSG00000184363)	17;GO:0005575,cellular_component cellular_component;GO:0005622,cellular_component intracellular;GO:0005623,cellular_component cell;GO:0005634,cellular_component nucleus;GO:0005911,cellular_component cell-cell junction;GO:0005912,cellular_component adherens junction;GO:0005913,cellular_component cell-cell adherens junction;GO:0005914,cellular_component spot adherens junction;GO:0030054,cellular_co…	NA	NA	plakophilin 3 [Source:HGNC Symbol%3BAcc:HGNC:9025]	NA
11	506708	506924	217	506880	16	10.6467	5.89544	6.41304	IP_CAL27_myc_KLF7_vs_In_CAL27_myc_KLF7_peak_302	RNH1;:intron	RNH1:11:494511-507300:-:484	RNH1(ENSG00000023191)	57;GO:0003674,molecular_function molecular_function;GO:0004857,molecular_function enzyme inhibitor activity;GO:0005575,cellular_component cellular_component;GO:0005576,cellular_component extracellular region;GO:0005622,cellular_component intracellular;GO:0005623,cellular_component cell;GO:0005737,cellular_component cytoplasm;GO:0006139,biological_process nucleobase-containing compound metabolic p…	NA	NA	ribonuclease/angiogenin inhibitor 1 [Source:HGNC Symbol%3BAcc:HGNC:10074]	NA
11	664536	664969	434	664632	13	9.0937	5.60771	5.00664	IP_CAL27_myc_KLF7_vs_In_CAL27_myc_KLF7_peak_303	DEAF1;:intron;AC131934.1;:Promoter	AC131934.1:11:665909-678391:+:-1157	AC131934.1(ENSG00000255158)	NA	NA	NA	NA	NA
11	777035	777252	218	777129	14	7.87835	4.69114	3.93376	IP_CAL27_myc_KLF7_vs_In_CAL27_myc_KLF7_peak_304	AP006621.3;:Promoter;GATD1;:intron	GATD1:11:767219-777488:-:345	GATD1(ENSG00000177225)	2;GO:0005575,cellular_component cellular_component;GO:0005576,cellular_component extracellular region	NA	NA	glutamine amidotransferase like class 1 domain containing 1 [Source:HGNC Symbol%3BAcc:HGNC:26616]	NA
11	796295	796550	256	796476	13	9.79861	6.04236	5.64556	IP_CAL27_myc_KLF7_vs_In_CAL27_myc_KLF7_peak_305	PANO1;:Promoter;SLC25A22;:intron	PANO1:11:797510-799190:+:-1088	PANO1(ENSG00000274897)	NA	NA	NA	proapoptotic nucleolar protein 1 [Source:HGNC Symbol%3BAcc:HGNC:51237]	NA
11	809479	809684	206	809587	14	10.0976	6.00826	5.91443	IP_CAL27_myc_KLF7_vs_In_CAL27_myc_KLF7_peak_306	RPLP2;:Promoter;PIDD1;:Promoter	RPLP2:11:809646-812880:+:-65	RPLP2(ENSG00000177600)	137;GO:0000184,biological_process nuclear-transcribed mRNA catabolic process, nonsense-mediated decay;GO:0000956,biological_process nuclear-transcribed mRNA catabolic process;GO:0003674,molecular_function molecular_function;GO:0003676,molecular_function nucleic acid binding;GO:0003723,molecular_function RNA binding;GO:0003735,molecular_function structural constituent of ribosome;GO:0005198,molecu…	RP-LP2, RPLP2; large subunit ribosomal protein LP2; K02943	map03010	ribosomal protein lateral stalk subunit P2 [Source:HGNC Symbol%3BAcc:HGNC:10377]	NA
11	9364296	9364491	196	9364419	12	5.06117	3.39836	1.63418	IP_CAL27_myc_KLF7_vs_In_CAL27_myc_KLF7_peak_307	intergenic	IPO7:11:9384621-9448126:+:-20228	IPO7(ENSG00000205339)	95;GO:0003674,molecular_function molecular_function;GO:0005083,molecular_function GTPase regulator activity;GO:0005215,molecular_function transporter activity;GO:0005488,molecular_function binding;GO:0005515,molecular_function protein binding;GO:0005575,cellular_component cellular_component;GO:0005622,cellular_component intracellular;GO:0005623,cellular_component cell;GO:0005634,cellular_componen…	NA	NA	importin 7 [Source:HGNC Symbol%3BAcc:HGNC:9852]	NA
11	9384340	9384757	418	9384543	16	8.77839	4.84131	4.7282	IP_CAL27_myc_KLF7_vs_In_CAL27_myc_KLF7_peak_308	IPO7;:Promoter	IPO7:11:9384621-9448126:+:-73	IPO7(ENSG00000205339)	95;GO:0003674,molecular_function molecular_function;GO:0005083,molecular_function GTPase regulator activity;GO:0005215,molecular_function transporter activity;GO:0005488,molecular_function binding;GO:0005515,molecular_function protein binding;GO:0005575,cellular_component cellular_component;GO:0005622,cellular_component intracellular;GO:0005623,cellular_component cell;GO:0005634,cellular_componen…	NA	NA	importin 7 [Source:HGNC Symbol%3BAcc:HGNC:9852]	NA
11	9385044	9385241	198	9385085	11	7.77135	5.17916	3.84794	IP_CAL27_myc_KLF7_vs_In_CAL27_myc_KLF7_peak_309	IPO7;:intron	IPO7:11:9384621-9448126:+:521	IPO7(ENSG00000205339)	95;GO:0003674,molecular_function molecular_function;GO:0005083,molecular_function GTPase regulator activity;GO:0005215,molecular_function transporter activity;GO:0005488,molecular_function binding;GO:0005515,molecular_function protein binding;GO:0005575,cellular_component cellular_component;GO:0005622,cellular_component intracellular;GO:0005623,cellular_component cell;GO:0005634,cellular_componen…	NA	NA	importin 7 [Source:HGNC Symbol%3BAcc:HGNC:9852]	NA
11	9759676	9759957	282	9759811	18	14.9139	7.93386	10.4136	IP_CAL27_myc_KLF7_vs_In_CAL27_myc_KLF7_peak_310	SBF2-AS1;:intron;AC026250.1;:Promoter	AC026250.1:11:9754769-9759533:-:-283	AC026250.1(ENSG00000245522)	NA	NA	NA	NA	NA
11	10488339	10488601	263	10488478	12	7.87933	5.05905	3.93376	IP_CAL27_myc_KLF7_vs_In_CAL27_myc_KLF7_peak_311	intergenic	MIR4485:11:10508269-10508326:-:19856	MIR4485(ENSG00000283813)	NA	NA	NA	microRNA 4485 [Source:HGNC Symbol%3BAcc:HGNC:41628]	NA
11	10899978	10900332	355	10900087	14	7.13505	4.27175	3.28994	IP_CAL27_myc_KLF7_vs_In_CAL27_myc_KLF7_peak_312	AC069360.1;:Promoter;ZBED5-AS1;:intron	AC069360.1:11:10884884-10899322:-:-832	AC069360.1(ENSG00000250041)	NA	NA	NA	NA	NA
11	12110295	12110612	318	12110479	16	9.63648	5.31663	5.49977	IP_CAL27_myc_KLF7_vs_In_CAL27_myc_KLF7_peak_313	MICAL2;:Promoter	MICAL2:11:12094007-12263789:+:16446	MICAL2(ENSG00000133816)	55;GO:0000166,molecular_function nucleotide binding;GO:0003674,molecular_function molecular_function;GO:0003779,molecular_function actin binding;GO:0003824,molecular_function catalytic activity;GO:0004497,molecular_function monooxygenase activity;GO:0005488,molecular_function binding;GO:0005515,molecular_function protein binding;GO:0005575,cellular_component cellular_component;GO:0005622,cellular…	NA	NA	microtubule associated monooxygenase%2C calponin and LIM domain containing 2 [Source:HGNC Symbol%3BAcc:HGNC:24693]	Homeobox
11	14520104	14520368	265	14520189	15	11.1292	6.40881	6.8655	IP_CAL27_myc_KLF7_vs_In_CAL27_myc_KLF7_peak_314	AC018523.2;:intron;PSMA1;:intron	AC018523.2:11:14493782-14520344:-:108	AC018523.2(ENSG00000256206)	310;GO:0000003,biological_process reproduction;GO:0000075,biological_process cell cycle checkpoint;GO:0000077,biological_process DNA damage checkpoint;GO:0000082,biological_process G1/S transition of mitotic cell cycle;GO:0000084,biological_process mitotic S phase;GO:0000209,biological_process protein polyubiquitination;GO:0000278,biological_process mitotic cell cycle;GO:0000502,cellular_componen…	PSMA1; 20S proteasome subunit alpha 6 [EC:3.4.25.1]; K02725	map03050,map05010,map05012,map05014,map05016,map05020	NA	NA
11	18144412	18144635	224	18144560	12	7.87933	5.05905	3.93376	IP_CAL27_myc_KLF7_vs_In_CAL27_myc_KLF7_peak_315	AC090099.4;:intron	AC090099.3:11:18153276-18154255:+:-8753	AC090099.3(ENSG00000254857)	NA	NA	NA	NA	NA
11	18394310	18394700	391	18394534	16	13.8868	7.84379	9.44383	IP_CAL27_myc_KLF7_vs_In_CAL27_myc_KLF7_peak_316	LDHA;:exon;LDHA;:five_prime_UTR	LDHA:11:18394387-18408425:+:117	LDHA(ENSG00000134333)	149;GO:0000166,molecular_function nucleotide binding;GO:0000302,biological_process response to reactive oxygen species;GO:0001666,biological_process response to hypoxia;GO:0003674,molecular_function molecular_function;GO:0003824,molecular_function catalytic activity;GO:0004457,molecular_function lactate dehydrogenase activity;GO:0004459,molecular_function L-lactate dehydrogenase activity;GO:00054…	LDH, ldh; L-lactate dehydrogenase [EC:1.1.1.27]; K00016	map00010,map00270,map00620,map00640,map04066,map04922,map05230	lactate dehydrogenase A [Source:HGNC Symbol%3BAcc:HGNC:6535]	NA
11	20387543	20387853	311	20387701	16	13.7121	7.73694	9.27671	IP_CAL27_myc_KLF7_vs_In_CAL27_myc_KLF7_peak_317	PRMT3;:five_prime_UTR;PRMT3;:exon	PRMT3:11:20387529-20509294:+:168	PRMT3(ENSG00000185238)	42;GO:0003674,molecular_function molecular_function;GO:0003824,molecular_function catalytic activity;GO:0005575,cellular_component cellular_component;GO:0005622,cellular_component intracellular;GO:0005623,cellular_component cell;GO:0005737,cellular_component cytoplasm;GO:0005829,cellular_component cytosol;GO:0006464,biological_process cellular protein modification process;GO:0006479,biological_pr…	NA	NA	protein arginine methyltransferase 3 [Source:HGNC Symbol%3BAcc:HGNC:30163]	NA
11	32583725	32583994	270	32583808	18	12.5097	6.51666	8.14843	IP_CAL27_myc_KLF7_vs_In_CAL27_myc_KLF7_peak_318	EIF3M;:Promoter	EIF3M:11:32583797-32606262:+:62	EIF3M(ENSG00000149100)	28;GO:0005575,cellular_component cellular_component;GO:0005622,cellular_component intracellular;GO:0005623,cellular_component cell;GO:0005737,cellular_component cytoplasm;GO:0005852,cellular_component eukaryotic translation initiation factor 3 complex;GO:0006412,biological_process translation;GO:0006413,biological_process translational initiation;GO:0008150,biological_process biological_process;G…	NA	NA	eukaryotic translation initiation factor 3 subunit M [Source:HGNC Symbol%3BAcc:HGNC:24460]	NA
11	32892314	32892814	501	32892697	12	8.38964	5.37469	4.37969	IP_CAL27_myc_KLF7_vs_In_CAL27_myc_KLF7_peak_319	QSER1;:Promoter	QSER1:11:32893177-32993316:+:-613	QSER1(ENSG00000060749)	NA	NA	NA	glutamine and serine rich 1 [Source:HGNC Symbol%3BAcc:HGNC:26154]	NA
11	33039755	33039946	192	33039870	11	6.96073	4.67217	3.15197	IP_CAL27_myc_KLF7_vs_In_CAL27_myc_KLF7_peak_320	TCP11L1;:intron	TCP11L1:11:33039416-33105943:+:434	TCP11L1(ENSG00000176148)	17;GO:0005575,cellular_component cellular_component;GO:0005622,cellular_component intracellular;GO:0005623,cellular_component cell;GO:0005856,cellular_component cytoskeleton;GO:0005874,cellular_component microtubule;GO:0015630,cellular_component microtubule cytoskeleton;GO:0032991,cellular_component protein-containing complex;GO:0043226,cellular_component organelle;GO:0043228,cellular_component n…	NA	NA	t-complex 11 like 1 [Source:HGNC Symbol%3BAcc:HGNC:25655]	NA
11	33161234	33161484	251	33161327	16	9.24541	5.098	5.14875	IP_CAL27_myc_KLF7_vs_In_CAL27_myc_KLF7_peak_321	CSTF3-AS1;:Promoter;CSTF3;:exon;CSTF3;:five_prime_UTR	CSTF3-AS1:11:33161656-33191598:+:-297	CSTF3-AS1(ENSG00000247151)	NA	NA	NA	CSTF3 antisense RNA 1 (head to head) [Source:HGNC Symbol%3BAcc:HGNC:27882]	NA
11	34053296	34053601	306	34053468	20	13.4367	6.5676	9.01603	IP_CAL27_myc_KLF7_vs_In_CAL27_myc_KLF7_peak_322	CAPRIN1;:intron	CAPRIN1:11:34051682-34101156:+:1766	CAPRIN1(ENSG00000135387)	108;GO:0000932,cellular_component P-body;GO:0003674,molecular_function molecular_function;GO:0003676,molecular_function nucleic acid binding;GO:0003723,molecular_function RNA binding;GO:0005488,molecular_function binding;GO:0005575,cellular_component cellular_component;GO:0005622,cellular_component intracellular;GO:0005623,cellular_component cell;GO:0005737,cellular_component cytoplasm;GO:0005829…	NA	NA	cell cycle associated protein 1 [Source:HGNC Symbol%3BAcc:HGNC:6743]	NA
11	34105584	34105842	259	34105673	19	9.04404	4.49112	4.96169	IP_CAL27_myc_KLF7_vs_In_CAL27_myc_KLF7_peak_323	NAT10;:exon;NAT10;:five_prime_UTR	NAT10:11:34105601-34147670:+:111	NAT10(ENSG00000135372)	20;GO:0005575,cellular_component cellular_component;GO:0005622,cellular_component intracellular;GO:0005623,cellular_component cell;GO:0005634,cellular_component nucleus;GO:0005730,cellular_component nucleolus;GO:0031974,cellular_component membrane-enclosed lumen;GO:0031981,cellular_component nuclear lumen;GO:0043226,cellular_component organelle;GO:0043227,cellular_component membrane-bounded organ…	NAT10, KRE33; N-acetyltransferase 10 [EC:2.3.1.-]; K14521	map03008	N-acetyltransferase 10 [Source:HGNC Symbol%3BAcc:HGNC:29830]	NA
11	34357943	34358465	523	34358048	28	10.9332	4.15813	6.68022	IP_CAL27_myc_KLF7_vs_In_CAL27_myc_KLF7_peak_324	ABTB2;:Promoter	ABTB2:11:34150987-34358008:-:-195	ABTB2(ENSG00000166016)	7;GO:0001558,biological_process regulation of cell growth;GO:0008150,biological_process biological_process;GO:0040008,biological_process regulation of growth;GO:0050789,biological_process regulation of biological process;GO:0050794,biological_process regulation of cellular process;GO:0051128,biological_process regulation of cellular component organization;GO:0065007,biological_process biological …	NA	NA	ankyrin repeat and BTB domain containing 2 [Source:HGNC Symbol%3BAcc:HGNC:23842]	ZBTB
11	34916088	34916669	582	34916476	41	16.3057	4.58405	11.7386	IP_CAL27_myc_KLF7_vs_In_CAL27_myc_KLF7_peak_325	PDHX;:exon	APIP:11:34853093-34916499:-:121	APIP(ENSG00000149089)	75;GO:0000096,biological_process sulfur amino acid metabolic process;GO:0000097,biological_process sulfur amino acid biosynthetic process;GO:0003674,molecular_function molecular_function;GO:0003824,molecular_function catalytic activity;GO:0005575,cellular_component cellular_component;GO:0005622,cellular_component intracellular;GO:0005623,cellular_component cell;GO:0005737,cellular_component cytop…	mtnB; methylthioribulose-1-phosphate dehydratase [EC:4.2.1.109]; K08964	map00270	APAF1 interacting protein [Source:HGNC Symbol%3BAcc:HGNC:17581]	NA
11	35009154	35009601	448	35009443	31	12.751	4.4731	8.37564	IP_CAL27_myc_KLF7_vs_In_CAL27_myc_KLF7_peak_326	intergenic	MIR1343:11:34941836-34941920:+:67541	MIR1343(ENSG00000251862)	NA	NA	NA	microRNA 1343 [Source:HGNC Symbol%3BAcc:HGNC:41902]	NA
11	35111538	35111727	190	35111679	20	7.8637	3.82535	3.92856	IP_CAL27_myc_KLF7_vs_In_CAL27_myc_KLF7_peak_327	intergenic	AL356215.1:11:35132654-35138032:-:26400	AL356215.1(ENSG00000255521)	NA	NA	NA	NA	NA
11	35139574	35139781	208	35139668	26	9.11236	3.7095	5.02374	IP_CAL27_myc_KLF7_vs_In_CAL27_myc_KLF7_peak_328	CD44;:intron;AL356215.1;:Promoter	CD44:11:35138869-35232402:+:808	CD44(ENSG00000026508)	300;GO:0000003,biological_process reproduction;GO:0000768,biological_process syncytium formation by plasma membrane fusion;GO:0001501,biological_process skeletal system development;GO:0001558,biological_process regulation of cell growth;GO:0001568,biological_process blood vessel development;GO:0001655,biological_process urogenital system development;GO:0001657,biological_process ureteric bud deve…	CD44; CD44 antigen; K06256	map04512,map04640,map05131,map05169,map05205,map05206	CD44 molecule (Indian blood group) [Source:HGNC Symbol%3BAcc:HGNC:1681]	NA
11	35337309	35337544	236	35337436	25	11.0721	4.55425	6.81193	IP_CAL27_myc_KLF7_vs_In_CAL27_myc_KLF7_peak_329	SLC1A2;:intron	AC090625.1:11:35374264-35374474:+:-36838	AC090625.1(ENSG00000215380)	NA	NA	NA	NA	NA
11	35618293	35618557	265	35618393	23	10.4399	4.55564	6.23563	IP_CAL27_myc_KLF7_vs_In_CAL27_myc_KLF7_peak_330	FJX1;:Promoter	FJX1:11:35618418-35620868:+:6	FJX1(ENSG00000179431)	4;GO:0005575,cellular_component cellular_component;GO:0005576,cellular_component extracellular region;GO:0005615,cellular_component extracellular space;GO:0044421,cellular_component extracellular region part	FJX1; four-jointed box protein 1; K16674	map04391	four jointed box 1 [Source:HGNC Symbol%3BAcc:HGNC:17166]	NA
11	35618940	35619428	489	35619304	31	12.5243	4.39644	8.16208	IP_CAL27_myc_KLF7_vs_In_CAL27_myc_KLF7_peak_331	FJX1;:exon	FJX1:11:35618418-35620868:+:765	FJX1(ENSG00000179431)	4;GO:0005575,cellular_component cellular_component;GO:0005576,cellular_component extracellular region;GO:0005615,cellular_component extracellular space;GO:0044421,cellular_component extracellular region part	FJX1; four-jointed box protein 1; K16674	map04391	four jointed box 1 [Source:HGNC Symbol%3BAcc:HGNC:17166]	NA
11	35623770	35623962	193	35623881	18	6.42394	3.41265	2.6881	IP_CAL27_myc_KLF7_vs_In_CAL27_myc_KLF7_peak_332	intergenic	FJX1:11:35618418-35620868:+:5447	FJX1(ENSG00000179431)	4;GO:0005575,cellular_component cellular_component;GO:0005576,cellular_component extracellular region;GO:0005615,cellular_component extracellular space;GO:0044421,cellular_component extracellular region part	FJX1; four-jointed box protein 1; K16674	map04391	four jointed box 1 [Source:HGNC Symbol%3BAcc:HGNC:17166]	NA
11	35927779	35928059	281	35927892	23	9.59781	4.20392	5.46514	IP_CAL27_myc_KLF7_vs_In_CAL27_myc_KLF7_peak_333	intergenic	AC090692.1:11:35915050-35918739:-:-9179	AC090692.1(ENSG00000254919)	NA	NA	NA	NA	NA
11	36019770	36020066	297	36019919	28	12.0887	4.57643	7.75432	IP_CAL27_myc_KLF7_vs_In_CAL27_myc_KLF7_peak_334	LDLRAD3;:intron	MIR3973:11:36010097-36010204:+:9820	MIR3973(ENSG00000263389)	NA	NA	NA	microRNA 3973 [Source:HGNC Symbol%3BAcc:HGNC:41756]	NA
11	36287094	36287327	234	36287289	17	6.93272	3.75369	3.13299	IP_CAL27_myc_KLF7_vs_In_CAL27_myc_KLF7_peak_335	COMMD9;:intron	COMMD9:11:36269283-36289449:-:2239	COMMD9(ENSG00000110442)	NA	NA	NA	COMM domain containing 9 [Source:HGNC Symbol%3BAcc:HGNC:25014]	NA
11	45847191	45847414	224	45847349	10	7.92127	5.45185	3.97185	IP_CAL27_myc_KLF7_vs_In_CAL27_myc_KLF7_peak_336	CRY2;:Promoter	CRY2:11:45847117-45883248:+:185	CRY2(ENSG00000121671)	141;GO:0000122,biological_process negative regulation of transcription by RNA polymerase II;GO:0000988,molecular_function obsolete transcription factor activity, protein binding;GO:0003674,molecular_function molecular_function;GO:0003676,molecular_function nucleic acid binding;GO:0003677,molecular_function DNA binding;GO:0003684,molecular_function damaged DNA binding;GO:0003697,molecular_function…	CRY; cryptochrome; K02295	map04710	cryptochrome circadian clock 2 [Source:HGNC Symbol%3BAcc:HGNC:2385]	NA
11	51230790	51230987	198	51230936	10	7.01112	4.87649	3.18276	IP_CAL27_myc_KLF7_vs_In_CAL27_myc_KLF7_peak_337	intergenic	AC024405.1:11:50409041-50422316:+:821847	AC024405.1(ENSG00000214883)	NA	NA	NA	NA	NA
11	51297435	51297628	194	51297569	10	6.40436	4.49223	2.66988	IP_CAL27_myc_KLF7_vs_In_CAL27_myc_KLF7_peak_338	intergenic	AC024405.1:11:50409041-50422316:+:888490	AC024405.1(ENSG00000214883)	NA	NA	NA	NA	NA
11	51639621	51639825	205	51639709	9	7.05009	5.06134	3.2147	IP_CAL27_myc_KLF7_vs_In_CAL27_myc_KLF7_peak_339	intergenic	AC024405.1:11:50409041-50422316:+:1230681	AC024405.1(ENSG00000214883)	NA	NA	NA	NA	NA
11	51782311	51782518	208	51782418	13	11.686	7.20984	7.37997	IP_CAL27_myc_KLF7_vs_In_CAL27_myc_KLF7_peak_340	intergenic	AC024405.1:11:50409041-50422316:+:1373373	AC024405.1(ENSG00000214883)	NA	NA	NA	NA	NA
11	52070729	52070953	225	52070837	14	7.87835	4.69114	3.93376	IP_CAL27_myc_KLF7_vs_In_CAL27_myc_KLF7_peak_341	intergenic	AC024405.1:11:50409041-50422316:+:1661799	AC024405.1(ENSG00000214883)	NA	NA	NA	NA	NA
11	52968506	52968748	243	52968609	14	8.7558	5.20186	4.71006	IP_CAL27_myc_KLF7_vs_In_CAL27_myc_KLF7_peak_342	intergenic	OR4C50P:11:54591479-54592409:+:-1622852	OR4C50P(ENSG00000237610)	NA	NA	NA	olfactory receptor family 4 subfamily C member 50 pseudogene [Source:HGNC Symbol%3BAcc:HGNC:31274]	NA
11	53404691	53404906	216	53404802	13	11.7764	7.26525	7.45872	IP_CAL27_myc_KLF7_vs_In_CAL27_myc_KLF7_peak_343	intergenic	OR4C50P:11:54591479-54592409:+:-1186681	OR4C50P(ENSG00000237610)	NA	NA	NA	olfactory receptor family 4 subfamily C member 50 pseudogene [Source:HGNC Symbol%3BAcc:HGNC:31274]	NA
11	62591640	62591835	196	62591808	10	6.4923	4.54782	2.7448	IP_CAL27_myc_KLF7_vs_In_CAL27_myc_KLF7_peak_344	TUT1;:exon;AP002990.1;:Promoter;TUT1;:five_prime_UTR	AP002990.1:11:62559602-62591531:-:-206	AP002990.1(ENSG00000255508)	70;GO:0003674,molecular_function molecular_function;GO:0003676,molecular_function nucleic acid binding;GO:0003723,molecular_function RNA binding;GO:0003729,molecular_function mRNA binding;GO:0003730,molecular_function mRNA 3'-UTR binding;GO:0003824,molecular_function catalytic activity;GO:0004652,molecular_function polynucleotide adenylyltransferase activity;GO:0005488,molecular_function binding;…	NA	NA	NA	NA
11	62621781	62622383	603	62621941	14	11.1431	6.64975	6.87454	IP_CAL27_myc_KLF7_vs_In_CAL27_myc_KLF7_peak_345	B3GAT3;:exon	B3GAT3:11:62615295-62622175:-:93	B3GAT3(ENSG00000149541)	78;GO:0000139,cellular_component Golgi membrane;GO:0003674,molecular_function molecular_function;GO:0003824,molecular_function catalytic activity;GO:0005488,molecular_function binding;GO:0005575,cellular_component cellular_component;GO:0005622,cellular_component intracellular;GO:0005623,cellular_component cell;GO:0005737,cellular_component cytoplasm;GO:0005794,cellular_component Golgi apparatus;G…	B3GAT3; galactosylgalactosylxylosylprotein 3-beta-glucuronosyltransferase 3 [EC:2.4.1.135]; K10158	map00532,map00534	beta-1%2C3-glucuronyltransferase 3 [Source:HGNC Symbol%3BAcc:HGNC:923]	NA
11	62855957	62856233	277	62856092	15	13.2777	7.72372	8.86904	IP_CAL27_myc_KLF7_vs_In_CAL27_myc_KLF7_peak_346	SNORD26;:Promoter;SNHG1;:Promoter;SNORD27;:Promoter;SNORD25;:Promoter;SNORD28;:Promoter;SLC3A2;:Promoter;SNORD22;:Promoter	SLC3A2:11:62856101-62888875:+:-6	SLC3A2(ENSG00000168003)	109;GO:0002376,biological_process immune system process;GO:0003333,biological_process amino acid transmembrane transport;GO:0003674,molecular_function molecular_function;GO:0005215,molecular_function transporter activity;GO:0005342,molecular_function organic acid transmembrane transporter activity;GO:0005432,molecular_function calcium:sodium antiporter activity;GO:0005575,cellular_component cellu…	SLC3A2, MDU1, CD98; solute carrier family 3, member 2; K06519	map04150,map04216,map04974	solute carrier family 3 member 2 [Source:HGNC Symbol%3BAcc:HGNC:11026]	NA
11	62881233	62881721	489	62881379	16	10.3325	5.71339	6.13426	IP_CAL27_myc_KLF7_vs_In_CAL27_myc_KLF7_peak_347	SLC3A2;:exon	SLC3A2:11:62856101-62888875:+:25375	SLC3A2(ENSG00000168003)	109;GO:0002376,biological_process immune system process;GO:0003333,biological_process amino acid transmembrane transport;GO:0003674,molecular_function molecular_function;GO:0005215,molecular_function transporter activity;GO:0005342,molecular_function organic acid transmembrane transporter activity;GO:0005432,molecular_function calcium:sodium antiporter activity;GO:0005575,cellular_component cellu…	SLC3A2, MDU1, CD98; solute carrier family 3, member 2; K06519	map04150,map04216,map04974	solute carrier family 3 member 2 [Source:HGNC Symbol%3BAcc:HGNC:11026]	NA
11	63986201	63986456	256	63986286	17	11.0654	5.9185	6.80624	IP_CAL27_myc_KLF7_vs_In_CAL27_myc_KLF7_peak_348	OTUB1;:exon;AP000721.1;:exon;OTUB1;:five_prime_UTR	OTUB1:11:63985852-64001811:+:476	OTUB1(ENSG00000167770)	94;GO:0003674,molecular_function molecular_function;GO:0003824,molecular_function catalytic activity;GO:0004843,molecular_function thiol-dependent ubiquitin-specific protease activity;GO:0005488,molecular_function binding;GO:0005515,molecular_function protein binding;GO:0005575,cellular_component cellular_component;GO:0005622,cellular_component intracellular;GO:0005623,cellular_component cell;GO:…	NA	NA	OTU deubiquitinase%2C ubiquitin aldehyde binding 1 [Source:HGNC Symbol%3BAcc:HGNC:23077]	NA
11	64121103	64121350	248	64121321	15	6.11159	3.59289	2.43888	IP_CAL27_myc_KLF7_vs_In_CAL27_myc_KLF7_peak_349	MACROD1;:intron	AP006333.1:11:64118271-64119210:-:-2016	AP006333.1(ENSG00000256341)	NA	NA	NA	NA	NA
11	64165901	64166271	371	64166209	16	6.29441	3.56606	2.57045	IP_CAL27_myc_KLF7_vs_In_CAL27_myc_KLF7_peak_350	MACROD1;:Promoter	MACROD1:11:63998557-64166106:-:20	MACROD1(ENSG00000133315)	37;GO:0003674,molecular_function molecular_function;GO:0003824,molecular_function catalytic activity;GO:0005575,cellular_component cellular_component;GO:0005622,cellular_component intracellular;GO:0005623,cellular_component cell;GO:0005737,cellular_component cytoplasm;GO:0005739,cellular_component mitochondrion;GO:0006139,biological_process nucleobase-containing compound metabolic process;GO:0006…	NA	NA	MACRO domain containing 1 [Source:HGNC Symbol%3BAcc:HGNC:29598]	NA
11	64270979	64271327	349	64271137	38	34.577	12.5517	29.4948	IP_CAL27_myc_KLF7_vs_In_CAL27_myc_KLF7_peak_351	BAD;:intron;GPR137;:intron	GPR137:11:64270061-64289500:+:1091	GPR137(ENSG00000173264)	5;GO:0005575,cellular_component cellular_component;GO:0016020,cellular_component membrane;GO:0016021,cellular_component integral component of membrane;GO:0031224,cellular_component intrinsic component of membrane;GO:0044425,cellular_component membrane part	NA	NA	G protein-coupled receptor 137 [Source:HGNC Symbol%3BAcc:HGNC:24300]	NA
11	64331792	64332032	241	64331837	17	6.97942	3.77583	3.1635	IP_CAL27_myc_KLF7_vs_In_CAL27_myc_KLF7_peak_352	intergenic	AP003774.4:11:64325049-64329504:-:-2407	AP003774.4(ENSG00000236935)	NA	NA	NA	NA	NA
11	64659797	64660080	284	64659888	17	10.1358	5.39788	5.95099	IP_CAL27_myc_KLF7_vs_In_CAL27_myc_KLF7_peak_353	NRXN2;:intron	AP001092.1:11:64646398-64659681:+:13540	AP001092.1(ENSG00000237410)	NA	NA	NA	NA	NA
11	64856759	64857065	307	64856966	19	10.8559	5.39696	6.60875	IP_CAL27_myc_KLF7_vs_In_CAL27_myc_KLF7_peak_354	EHD1;:intron	CDC42BPG:11:64823386-64844569:-:-12342	CDC42BPG(ENSG00000171219)	74;GO:0000166,molecular_function nucleotide binding;GO:0000287,molecular_function magnesium ion binding;GO:0001882,molecular_function nucleoside binding;GO:0001883,molecular_function purine nucleoside binding;GO:0003674,molecular_function molecular_function;GO:0003824,molecular_function catalytic activity;GO:0004672,molecular_function protein kinase activity;GO:0004674,molecular_function protein …	NA	NA	CDC42 binding protein kinase gamma [Source:HGNC Symbol%3BAcc:HGNC:29829]	NA
11	65040845	65041374	530	65041036	19	9.04404	4.49112	4.96169	IP_CAL27_myc_KLF7_vs_In_CAL27_myc_KLF7_peak_355	SAC3D1;:exon;SAC3D1;:five_prime_UTR	SAC3D1:11:65040900-65044828:+:209	SAC3D1(ENSG00000168061)	45;GO:0000226,biological_process microtubule cytoskeleton organization;GO:0005575,cellular_component cellular_component;GO:0005622,cellular_component intracellular;GO:0005623,cellular_component cell;GO:0005813,cellular_component centrosome;GO:0005815,cellular_component microtubule organizing center;GO:0005819,cellular_component spindle;GO:0005856,cellular_component cytoskeleton;GO:0006461,biologi…	NA	NA	SAC3 domain containing 1 [Source:HGNC Symbol%3BAcc:HGNC:30179]	NA
11	65315616	65315818	203	65315710	18	8.23996	4.24863	4.25329	IP_CAL27_myc_KLF7_vs_In_CAL27_myc_KLF7_peak_356	CDC42EP2;:intron	CDC42EP2:11:65314817-65322429:+:899	CDC42EP2(ENSG00000149798)	106;GO:0003674,molecular_function molecular_function;GO:0005083,molecular_function GTPase regulator activity;GO:0005096,molecular_function GTPase activator activity;GO:0005099,molecular_function GTPase activator activity;GO:0005100,molecular_function GTPase activator activity;GO:0005575,cellular_component cellular_component;GO:0005622,cellular_component intracellular;GO:0005623,cellular_component…	NA	NA	CDC42 effector protein 2 [Source:HGNC Symbol%3BAcc:HGNC:16263]	NA
11	65422229	65422461	233	65422333	17	9.06024	4.81835	4.97646	IP_CAL27_myc_KLF7_vs_In_CAL27_myc_KLF7_peak_357	NEAT1_2;:Promoter;NEAT1;:Promoter;NEAT1_1;:Promoter;NEAT1_3;:Promoter	NEAT1:11:65422773-65445540:+:-428	NEAT1(ENSG00000245532)	NA	NA	NA	nuclear paraspeckle assembly transcript 1 (non-protein coding) [Source:HGNC Symbol%3BAcc:HGNC:30815]	NA
11	65422828	65423146	319	65423011	15	7.25243	4.1826	3.38125	IP_CAL27_myc_KLF7_vs_In_CAL27_myc_KLF7_peak_358	NEAT1_2;:Promoter;NEAT1_1;:Promoter;NEAT1_3;:Promoter;NEAT1;:exon	NEAT1:11:65422773-65445540:+:213	NEAT1(ENSG00000245532)	NA	NA	NA	nuclear paraspeckle assembly transcript 1 (non-protein coding) [Source:HGNC Symbol%3BAcc:HGNC:30815]	NA
11	65497354	65497622	269	65497522	17	9.29974	4.94514	5.1986	IP_CAL27_myc_KLF7_vs_In_CAL27_myc_KLF7_peak_359	MALAT1;:Promoter	MALAT1:11:65497761-65506516:+:-273	MALAT1(ENSG00000251562,ENSG00000278217)	NA	NA	NA	Metastasis associated lung adenocarcinoma transcript 1 [Source:RFAM%3BAcc:RF01871]	NA
11	65643158	65643348	191	65643224	13	6.35365	3.98696	2.62195	IP_CAL27_myc_KLF7_vs_In_CAL27_myc_KLF7_peak_360	SIPA1;:intron	SIPA1:11:65638096-65650930:+:5156	SIPA1(ENSG00000213445)	112;GO:0001558,biological_process regulation of cell growth;GO:0003674,molecular_function molecular_function;GO:0005083,molecular_function GTPase regulator activity;GO:0005096,molecular_function GTPase activator activity;GO:0005099,molecular_function GTPase activator activity;GO:0005575,cellular_component cellular_component;GO:0005622,cellular_component intracellular;GO:0005623,cellular_component…	SIPA1; signal-induced proliferation-associated gene 1; K08013	map04015,map04670	signal-induced proliferation-associated 1 [Source:HGNC Symbol%3BAcc:HGNC:10885]	NA
11	65857351	65857767	417	65857573	15	6.11159	3.59289	2.43888	IP_CAL27_myc_KLF7_vs_In_CAL27_myc_KLF7_peak_361	CFL1;:intron	MUS81:11:65857125-65867653:+:433	MUS81(ENSG00000172732)	57;GO:0003674,molecular_function molecular_function;GO:0003824,molecular_function catalytic activity;GO:0004518,molecular_function nuclease activity;GO:0004519,molecular_function endonuclease activity;GO:0004520,molecular_function endodeoxyribonuclease activity;GO:0004536,molecular_function deoxyribonuclease activity;GO:0005575,cellular_component cellular_component;GO:0005622,cellular_component i…	MUS81; crossover junction endonuclease MUS81 [EC:3.1.22.-]; K08991	map03440,map03460	MUS81 structure-specific endonuclease subunit [Source:HGNC Symbol%3BAcc:HGNC:29814]	NA
11	65873514	65873823	310	65873688	20	13.8293	6.78472	9.38925	IP_CAL27_myc_KLF7_vs_In_CAL27_myc_KLF7_peak_362	EFEMP2;:Promoter	EFEMP2:11:65866440-65873592:-:-76	EFEMP2(ENSG00000172638)	10;GO:0003674,molecular_function molecular_function;GO:0005198,molecular_function structural molecule activity;GO:0005201,molecular_function extracellular matrix structural constituent;GO:0005575,cellular_component cellular_component;GO:0005576,cellular_component extracellular region;GO:0005578,cellular_component extracellular matrix;GO:0005604,cellular_component basement membrane;GO:0031012,cell…	NA	NA	EGF containing fibulin like extracellular matrix protein 2 [Source:HGNC Symbol%3BAcc:HGNC:3219]	NA
11	65899327	65899674	348	65899447	17	9.01642	4.7953	4.93725	IP_CAL27_myc_KLF7_vs_In_CAL27_myc_KLF7_peak_363	FOSL1;:intron	FOSL1:11:65892048-65900573:-:1073	FOSL1(ENSG00000175592)	193;GO:0000003,biological_process reproduction;GO:0000302,biological_process response to reactive oxygen species;GO:0000975,molecular_function transcription regulatory region DNA binding;GO:0000976,molecular_function transcription regulatory region sequence-specific DNA binding;GO:0000977,molecular_function RNA polymerase II regulatory region sequence-specific DNA binding;GO:0001012,molecular_fun…	FOSL1; fos-like antigen 1; K04502	map04310,map04380,map04657,map05166	FOS like 1%2C AP-1 transcription factor subunit [Source:HGNC Symbol%3BAcc:HGNC:13718]	TF_bZIP
11	65919203	65919553	351	65919543	15	6.64718	3.86538	2.88068	IP_CAL27_myc_KLF7_vs_In_CAL27_myc_KLF7_peak_364	DRAP1;:exon;C11orf68;:Promoter	DRAP1:11:65919256-65921561:+:121	DRAP1(ENSG00000175550)	58;GO:0000122,biological_process negative regulation of transcription by RNA polymerase II;GO:0000988,molecular_function obsolete transcription factor activity, protein binding;GO:0000989,molecular_function obsolete transcription factor activity, transcription factor binding;GO:0001071,molecular_function DNA-binding transcription factor activity;GO:0003674,molecular_function molecular_function;GO…	NA	NA	DR1 associated protein 1 [Source:HGNC Symbol%3BAcc:HGNC:3019]	NA
11	66371087	66371352	266	66371218	18	11.6566	6.03354	7.3541	IP_CAL27_myc_KLF7_vs_In_CAL27_myc_KLF7_peak_365	SLC29A2;:intron	SLC29A2:11:66362520-66372214:-:995	SLC29A2(ENSG00000174669)	121;GO:0000003,biological_process reproduction;GO:0003674,molecular_function molecular_function;GO:0005215,molecular_function transporter activity;GO:0005337,molecular_function nucleoside transmembrane transporter activity;GO:0005575,cellular_component cellular_component;GO:0005622,cellular_component intracellular;GO:0005623,cellular_component cell;GO:0005634,cellular_component nucleus;GO:0005635…	SLC29A1_2_3, ENT1_2_3; solute carrier family 29 (equilibrative nucleoside transporter), member 1/2/3; K15014	map05034	solute carrier family 29 member 2 [Source:HGNC Symbol%3BAcc:HGNC:11004]	NA
11	66371709	66372007	299	66371727	11	5.50107	3.7819	1.93865	IP_CAL27_myc_KLF7_vs_In_CAL27_myc_KLF7_peak_366	SLC29A2;:intron	SLC29A2:11:66362520-66372214:-:356	SLC29A2(ENSG00000174669)	121;GO:0000003,biological_process reproduction;GO:0003674,molecular_function molecular_function;GO:0005215,molecular_function transporter activity;GO:0005337,molecular_function nucleoside transmembrane transporter activity;GO:0005575,cellular_component cellular_component;GO:0005622,cellular_component intracellular;GO:0005623,cellular_component cell;GO:0005634,cellular_component nucleus;GO:0005635…	SLC29A1_2_3, ENT1_2_3; solute carrier family 29 (equilibrative nucleoside transporter), member 1/2/3; K15014	map05034	solute carrier family 29 member 2 [Source:HGNC Symbol%3BAcc:HGNC:11004]	NA
11	66443786	66443976	191	66443922	16	9.81771	5.41903	5.65902	IP_CAL27_myc_KLF7_vs_In_CAL27_myc_KLF7_peak_367	MRPL11;:intron	AP002748.2:11:66454233-66454581:+:-10352	AP002748.2(ENSG00000254596)	NA	NA	NA	NA	NA
11	66616805	66617072	268	66616914	22	11.466	5.16478	7.17773	IP_CAL27_myc_KLF7_vs_In_CAL27_myc_KLF7_peak_368	RNU4-39P;:Promoter;RBM14;:exon;RBM14-RBM4;:exon	RBM14-RBM4:11:66616625-66646469:+:313	RBM14-RBM4(ENSG00000248643)	227;GO:0000165,biological_process MAPK cascade;GO:0000381,biological_process regulation of alternative mRNA splicing, via spliceosome;GO:0000988,molecular_function obsolete transcription factor activity, protein binding;GO:0000989,molecular_function obsolete transcription factor activity, transcription factor binding;GO:0001076,molecular_function obsolete transcription factor activity, RNA polyme…	NA	NA	RBM14-RBM4 readthrough [Source:HGNC Symbol%3BAcc:HGNC:38840]	NA
11	66856278	66856570	293	66856444	20	13.0465	6.35457	8.65075	IP_CAL27_myc_KLF7_vs_In_CAL27_myc_KLF7_peak_369	PC;:intron;LRFN4;:Promoter	LRFN4:11:66856646-66860475:+:-222	LRFN4(ENSG00000173621)	2;GO:0005575,cellular_component cellular_component;GO:0016020,cellular_component membrane	NA	NA	leucine rich repeat and fibronectin type III domain containing 4 [Source:HGNC Symbol%3BAcc:HGNC:28456]	NA
11	67055042	67055234	193	67055159	18	9.67609	4.96683	5.53456	IP_CAL27_myc_KLF7_vs_In_CAL27_myc_KLF7_peak_370	RHOD;:Promoter	RHOD:11:67056817-67072013:+:-1679	RHOD(ENSG00000173156)	130;GO:0000166,molecular_function nucleotide binding;GO:0001882,molecular_function nucleoside binding;GO:0001883,molecular_function purine nucleoside binding;GO:0003674,molecular_function molecular_function;GO:0003824,molecular_function catalytic activity;GO:0003924,molecular_function GTPase activity;GO:0005488,molecular_function binding;GO:0005525,molecular_function GTP binding;GO:0005575,cellul…	RHOD; Ras homolog gene family, member D; K07530	map04360	ras homolog family member D [Source:HGNC Symbol%3BAcc:HGNC:670]	NA
11	67055862	67056071	210	67055992	21	10.6394	4.94023	6.4084	IP_CAL27_myc_KLF7_vs_In_CAL27_myc_KLF7_peak_371	RHOD;:Promoter	RHOD:11:67056817-67072013:+:-851	RHOD(ENSG00000173156)	130;GO:0000166,molecular_function nucleotide binding;GO:0001882,molecular_function nucleoside binding;GO:0001883,molecular_function purine nucleoside binding;GO:0003674,molecular_function molecular_function;GO:0003824,molecular_function catalytic activity;GO:0003924,molecular_function GTPase activity;GO:0005488,molecular_function binding;GO:0005525,molecular_function GTP binding;GO:0005575,cellul…	RHOD; Ras homolog gene family, member D; K07530	map04360	ras homolog family member D [Source:HGNC Symbol%3BAcc:HGNC:670]	NA
11	67239958	67240251	294	67240077	16	8.62197	4.75646	4.5932	IP_CAL27_myc_KLF7_vs_In_CAL27_myc_KLF7_peak_372	KDM2A;:intron	GRK2:11:67266409-67286556:+:-26305	GRK2(ENSG00000173020)	225;GO:0000003,biological_process reproduction;GO:0000302,biological_process response to reactive oxygen species;GO:0001541,biological_process ovarian follicle development;GO:0001664,molecular_function G protein-coupled receptor binding;GO:0002026,biological_process regulation of the force of heart contraction;GO:0002029,biological_process desensitization of G protein-coupled receptor signaling p…	ADRBK, GRK; beta-adrenergic-receptor kinase [EC:2.7.11.15]; K00910	map04062,map04144,map04340,map04724,map04740,map04745,map05032	G protein-coupled receptor kinase 2 [Source:HGNC Symbol%3BAcc:HGNC:289]	NA
11	67374290	67374514	225	67374419	14	7.83399	4.66575	3.90657	IP_CAL27_myc_KLF7_vs_In_CAL27_myc_KLF7_peak_373	AP003419.2;:Promoter;AP003419.4;:exon;CLCF1;:Promoter;RAD9A;:intron	AP003419.4:11:67374415-67374932:+:-13	AP003419.4(ENSG00000275484)	NA	NA	NA	NA	NA
11	67505895	67506240	346	67506043	14	8.84157	5.25258	4.78231	IP_CAL27_myc_KLF7_vs_In_CAL27_myc_KLF7_peak_374	PITPNM1;:Promoter	PITPNM1:11:67491767-67506263:-:196	PITPNM1(ENSG00000110697)	95;GO:0000139,cellular_component Golgi membrane;GO:0003674,molecular_function molecular_function;GO:0005215,molecular_function transporter activity;GO:0005319,molecular_function lipid transporter activity;GO:0005488,molecular_function binding;GO:0005543,molecular_function phospholipid binding;GO:0005548,molecular_function phospholipid transporter activity;GO:0005575,cellular_component cellular_co…	NA	NA	phosphatidylinositol transfer protein membrane associated 1 [Source:HGNC Symbol%3BAcc:HGNC:9003]	NA
11	67584358	67584618	261	67584459	12	7.82624	5.02637	3.89972	IP_CAL27_myc_KLF7_vs_In_CAL27_myc_KLF7_peak_375	GSTP1;:intron	GSTP1:11:67583594-67586660:+:893	GSTP1(ENSG00000084207)	306;GO:0000302,biological_process response to reactive oxygen species;GO:0001101,biological_process response to acid chemical;GO:0001817,biological_process regulation of cytokine production;GO:0001818,biological_process negative regulation of cytokine production;GO:0001932,biological_process regulation of protein phosphorylation;GO:0001933,biological_process negative regulation of protein phospho…	GST, gst; glutathione S-transferase [EC:2.5.1.18]; K00799	map00480,map00980,map00982,map00983,map01524,map04212,map05200,map05204,map05225,map05418	glutathione S-transferase pi 1 [Source:HGNC Symbol%3BAcc:HGNC:4638]	NA
11	68271951	68272147	197	68272043	17	9.63734	5.1261	5.49977	IP_CAL27_myc_KLF7_vs_In_CAL27_myc_KLF7_peak_376	C11orf24;:Promoter	C11orf24:11:68261334-68272001:-:-47	C11orf24(ENSG00000171067)	2;GO:0005575,cellular_component cellular_component;GO:0016020,cellular_component membrane	NA	NA	chromosome 11 open reading frame 24 [Source:HGNC Symbol%3BAcc:HGNC:1174]	NA
11	70080795	70081040	246	70080924	15	7.94382	4.55653	3.99014	IP_CAL27_myc_KLF7_vs_In_CAL27_myc_KLF7_peak_377	ANO1;:intron	ANO1:11:70078301-70189528:+:2616	ANO1(ENSG00000131620)	54;GO:0003674,molecular_function molecular_function;GO:0005215,molecular_function transporter activity;GO:0005216,molecular_function ion channel activity;GO:0005229,molecular_function intracellular calcium activated chloride channel activity;GO:0005253,molecular_function anion channel activity;GO:0005254,molecular_function chloride channel activity;GO:0005575,cellular_component cellular_component…	NA	NA	anoctamin 1 [Source:HGNC Symbol%3BAcc:HGNC:21625]	NA
11	70159739	70159973	235	70159805	13	8.51569	5.2549	4.49503	IP_CAL27_myc_KLF7_vs_In_CAL27_myc_KLF7_peak_378	ANO1;:intron	ANO1-AS1:11:70187787-70188509:-:28653	ANO1-AS1(ENSG00000254902)	NA	NA	NA	ANO1 antisense RNA 1 [Source:HGNC Symbol%3BAcc:HGNC:40016]	NA
11	70398496	70398724	229	70398595	15	9.21146	5.27126	5.11725	IP_CAL27_myc_KLF7_vs_In_CAL27_myc_KLF7_peak_379	CTTN;:five_prime_UTR;CTTN;:exon;AP000487.1;:Promoter	AP000487.1:11:70372245-70398488:-:-121	AP000487.1(ENSG00000246889)	NA	NA	NA	NA	NA
11	70399763	70399967	205	70399910	13	7.44077	4.61235	3.55117	IP_CAL27_myc_KLF7_vs_In_CAL27_myc_KLF7_peak_380	CTTN;:intron;AP000487.1;:Promoter	AP000487.1:11:70372245-70398488:-:-1376	AP000487.1(ENSG00000246889)	NA	NA	NA	NA	NA
11	71090095	71090656	562	71090635	18	15.3556	8.20034	10.8356	IP_CAL27_myc_KLF7_vs_In_CAL27_myc_KLF7_peak_381	SHANK2;:intron	SHANK2:11:70467855-71252577:-:162202	SHANK2(ENSG00000162105)	80;GO:0001750,cellular_component photoreceptor outer segment;GO:0001917,cellular_component photoreceptor inner segment;GO:0003674,molecular_function molecular_function;GO:0005102,molecular_function signaling receptor binding;GO:0005198,molecular_function structural molecule activity;GO:0005488,molecular_function binding;GO:0005515,molecular_function protein binding;GO:0005575,cellular_component c…	SHANK; SH3 and multiple ankyrin repeat domains protein; K15009	map04724	SH3 and multiple ankyrin repeat domains 2 [Source:HGNC Symbol%3BAcc:HGNC:14295]	NA
11	71299179	71299672	494	71299376	12	8.30473	5.32201	4.30981	IP_CAL27_myc_KLF7_vs_In_CAL27_myc_KLF7_peak_382	intergenic	SHANK2:11:70467855-71252577:-:-46848	SHANK2(ENSG00000162105)	80;GO:0001750,cellular_component photoreceptor outer segment;GO:0001917,cellular_component photoreceptor inner segment;GO:0003674,molecular_function molecular_function;GO:0005102,molecular_function signaling receptor binding;GO:0005198,molecular_function structural molecule activity;GO:0005488,molecular_function binding;GO:0005515,molecular_function protein binding;GO:0005575,cellular_component c…	SHANK; SH3 and multiple ankyrin repeat domains protein; K15009	map04724	SH3 and multiple ankyrin repeat domains 2 [Source:HGNC Symbol%3BAcc:HGNC:14295]	NA
11	72112338	72112544	207	72112430	12	6.97543	4.50828	3.16098	IP_CAL27_myc_KLF7_vs_In_CAL27_myc_KLF7_peak_383	ANAPC15;:intron	ANAPC15:11:72106377-72112780:-:339	ANAPC15(ENSG00000110200)	28;GO:0000151,cellular_component ubiquitin ligase complex;GO:0000152,cellular_component nuclear ubiquitin ligase complex;GO:0005575,cellular_component cellular_component;GO:0005622,cellular_component intracellular;GO:0005623,cellular_component cell;GO:0005634,cellular_component nucleus;GO:0005680,cellular_component anaphase-promoting complex;GO:0007346,biological_process regulation of mitotic cel…	NA	NA	anaphase promoting complex subunit 15 [Source:HGNC Symbol%3BAcc:HGNC:24531]	NA
11	73779401	73779736	336	73779562	15	11.1292	6.40881	6.8655	IP_CAL27_myc_KLF7_vs_In_CAL27_myc_KLF7_peak_384	intergenic	MRPL48:11:73787315-73865133:+:-7747	MRPL48(ENSG00000175581)	26;GO:0000313,cellular_component organellar ribosome;GO:0005575,cellular_component cellular_component;GO:0005622,cellular_component intracellular;GO:0005623,cellular_component cell;GO:0005737,cellular_component cytoplasm;GO:0005739,cellular_component mitochondrion;GO:0005759,cellular_component mitochondrial matrix;GO:0005761,cellular_component mitochondrial ribosome;GO:0005840,cellular_component …	NA	NA	mitochondrial ribosomal protein L48 [Source:HGNC Symbol%3BAcc:HGNC:16653]	NA
11	74398763	74398977	215	74398955	12	7.55129	4.85772	3.65081	IP_CAL27_myc_KLF7_vs_In_CAL27_myc_KLF7_peak_385	MIR548AL;:Promoter;AP001372.1;:intron;PGM2L1;:Promoter	MIR548AL:11:74399236-74399333:+:-366	MIR548AL(ENSG00000264402)	NA	NA	NA	microRNA 548al [Source:HGNC Symbol%3BAcc:HGNC:41736]	NA
11	75143182	75143391	210	75143266	15	8.74448	5.00389	4.70314	IP_CAL27_myc_KLF7_vs_In_CAL27_myc_KLF7_peak_386	SLCO2B1;:intron	AP001972.4:11:75099171-75140148:-:-3138	AP001972.4(ENSG00000255395)	NA	NA	NA	NA	NA
11	75399638	75399847	210	75399750	9	4.68459	3.55387	1.33828	IP_CAL27_myc_KLF7_vs_In_CAL27_myc_KLF7_peak_387	RPS3;:intron;SNORD15A;:Promoter	RPS3:11:75399485-75422280:+:257	RPS3(ENSG00000149273)	254;GO:0000184,biological_process nuclear-transcribed mRNA catabolic process, nonsense-mediated decay;GO:0000956,biological_process nuclear-transcribed mRNA catabolic process;GO:0001726,cellular_component ruffle;GO:0003674,molecular_function molecular_function;GO:0003676,molecular_function nucleic acid binding;GO:0003677,molecular_function DNA binding;GO:0003684,molecular_function damaged DNA bin…	RP-S3e, RPS3; small subunit ribosomal protein S3e; K02985	map03010,map05130,map05132	ribosomal protein S3 [Source:HGNC Symbol%3BAcc:HGNC:10420]	NA
11	77127355	77127554	200	77127506	10	6.06885	4.28073	2.40399	IP_CAL27_myc_KLF7_vs_In_CAL27_myc_KLF7_peak_388	MYO7A;:Promoter	MYO7A:11:77128263-77215239:+:-809	MYO7A(ENSG00000137474)	280;GO:0000146,molecular_function microfilament motor activity;GO:0000166,molecular_function nucleotide binding;GO:0000323,cellular_component lytic vacuole;GO:0000902,biological_process cell morphogenesis;GO:0000904,biological_process cell morphogenesis involved in differentiation;GO:0001654,biological_process eye development;GO:0001750,cellular_component photoreceptor outer segment;GO:0001754,bi…	NA	NA	myosin VIIA [Source:HGNC Symbol%3BAcc:HGNC:7606]	MBD
11	77589281	77589601	321	77589576	12	6.89304	4.45877	3.09639	IP_CAL27_myc_KLF7_vs_In_CAL27_myc_KLF7_peak_389	CLNS1A;:intron;AQP11;:Promoter	AQP11:11:77589390-77610355:+:50	AQP11(ENSG00000178301)	93;GO:0001655,biological_process urogenital system development;GO:0001822,biological_process kidney development;GO:0003674,molecular_function molecular_function;GO:0005215,molecular_function transporter activity;GO:0005372,molecular_function water transmembrane transporter activity;GO:0005575,cellular_component cellular_component;GO:0005622,cellular_component intracellular;GO:0005623,cellular_com…	NA	NA	aquaporin 11 [Source:HGNC Symbol%3BAcc:HGNC:19940]	NA
11	82901594	82901785	192	82901698	11	6.92585	4.65049	3.12696	IP_CAL27_myc_KLF7_vs_In_CAL27_myc_KLF7_peak_390	DDIAS;:exon;PRCP;:intron;DDIAS;:five_prime_UTR	DDIAS:11:82899974-82958277:+:1715	DDIAS(ENSG00000165490)	97;GO:0000003,biological_process reproduction;GO:0002064,biological_process epithelial cell development;GO:0002376,biological_process immune system process;GO:0002520,biological_process immune system development;GO:0003006,biological_process developmental process involved in reproduction;GO:0005575,cellular_component cellular_component;GO:0005622,cellular_component intracellular;GO:0005623,cellul…	NA	NA	DNA damage induced apoptosis suppressor [Source:HGNC Symbol%3BAcc:HGNC:26351]	ZBTB
11	88337660	88337917	258	88337777	10	4.708	3.44017	1.34988	IP_CAL27_myc_KLF7_vs_In_CAL27_myc_KLF7_peak_391	CTSC;:five_prime_UTR;CTSC;:exon	CTSC:11:88293591-88337787:-:-1	CTSC(ENSG00000109861)	63;GO:0000323,cellular_component lytic vacuole;GO:0001906,biological_process cell killing;GO:0001909,biological_process leukocyte mediated cytotoxicity;GO:0001913,biological_process T cell mediated cytotoxicity;GO:0002250,biological_process adaptive immune response;GO:0002252,biological_process immune effector process;GO:0002376,biological_process immune system process;GO:0002443,biological_proce…	CTSC; cathepsin C [EC:3.4.14.1]; K01275	map04142,map04210	cathepsin C [Source:HGNC Symbol%3BAcc:HGNC:2528]	NA
11	93740852	93741076	225	93740968	11	5.45232	3.75292	1.89674	IP_CAL27_myc_KLF7_vs_In_CAL27_myc_KLF7_peak_392	AP001273.2;:Promoter;C11orf54;:Promoter;TAF1D;:intron	C11orf54:11:93741590-93764749:+:-626	C11orf54(ENSG00000182919)	10;GO:0005575,cellular_component cellular_component;GO:0005622,cellular_component intracellular;GO:0005623,cellular_component cell;GO:0005634,cellular_component nucleus;GO:0043226,cellular_component organelle;GO:0043227,cellular_component membrane-bounded organelle;GO:0043229,cellular_component intracellular organelle;GO:0043231,cellular_component intracellular membrane-bounded organelle;GO:00444…	NA	NA	chromosome 11 open reading frame 54 [Source:HGNC Symbol%3BAcc:HGNC:30204]	NA
11	94544267	94544494	228	94544437	15	7.94382	4.55653	3.99014	IP_CAL27_myc_KLF7_vs_In_CAL27_myc_KLF7_peak_393	PIWIL4;:Promoter;FUT4;:exon	PIWIL4:11:94543839-94621421:+:541	PIWIL4(ENSG00000134627)	80;GO:0000003,biological_process reproduction;GO:0003674,molecular_function molecular_function;GO:0003676,molecular_function nucleic acid binding;GO:0003723,molecular_function RNA binding;GO:0005488,molecular_function binding;GO:0005575,cellular_component cellular_component;GO:0005622,cellular_component intracellular;GO:0005623,cellular_component cell;GO:0005634,cellular_component nucleus;GO:0005…	AUB, PIWI; aubergine; K02156	map04320	piwi like RNA-mediated gene silencing 4 [Source:HGNC Symbol%3BAcc:HGNC:18444]	NA
11	96389791	96390217	427	96390045	18	13.6772	7.19633	9.24418	IP_CAL27_myc_KLF7_vs_In_CAL27_myc_KLF7_peak_394	JRKL;:exon	JRKL:11:96389988-96507574:+:15	JRKL(ENSG00000183340)	20;GO:0005575,cellular_component cellular_component;GO:0005622,cellular_component intracellular;GO:0005623,cellular_component cell;GO:0005634,cellular_component nucleus;GO:0007275,biological_process multicellular organism development;GO:0007399,biological_process nervous system development;GO:0007417,biological_process central nervous system development;GO:0008150,biological_process biological_pr…	NA	NA	JRK like [Source:HGNC Symbol%3BAcc:HGNC:6200]	NA
11	101914960	101915260	301	101915138	11	6.51372	4.39556	2.76099	IP_CAL27_myc_KLF7_vs_In_CAL27_myc_KLF7_peak_395	CEP126;:exon;ANGPTL5;:intron;CEP126;:five_prime_UTR	CEP126:11:101915014-102001058:+:95	CEP126(ENSG00000110318)	131;GO:0000003,biological_process reproduction;GO:0003674,molecular_function molecular_function;GO:0003676,molecular_function nucleic acid binding;GO:0003677,molecular_function DNA binding;GO:0003697,molecular_function single-stranded DNA binding;GO:0003824,molecular_function catalytic activity;GO:0005488,molecular_function binding;GO:0005515,molecular_function protein binding;GO:0005575,cellular…	NA	NA	centrosomal protein 126 [Source:HGNC Symbol%3BAcc:HGNC:29264]	NA
11	102268651	102268881	231	102268807	14	9.22763	5.48243	5.13205	IP_CAL27_myc_KLF7_vs_In_CAL27_myc_KLF7_peak_396	intergenic	AP000942.1:11:102295059-102295806:+:-26293	AP000942.1(ENSG00000243777)	NA	NA	NA	NA	NA
11	102347462	102347687	226	102347603	14	9.64473	5.73331	5.50617	IP_CAL27_myc_KLF7_vs_In_CAL27_myc_KLF7_peak_397	BIRC2;:intron	BIRC2:11:102347210-102378670:+:364	BIRC2(ENSG00000110330)	202;GO:0000209,biological_process protein polyubiquitination;GO:0000803,cellular_component sex chromosome;GO:0000988,molecular_function obsolete transcription factor activity, protein binding;GO:0000989,molecular_function obsolete transcription factor activity, transcription factor binding;GO:0001666,biological_process response to hypoxia;GO:0001741,cellular_component XY body;GO:0001890,biologica…	BIRC2_3; baculoviral IAP repeat-containing protein 2/3; K16060	map01524,map04064,map04120,map04210,map04215,map04217,map04390,map04510,map04621,map04624,map04668,map05132,map05145,map05168,map05200,map05202,map05222	baculoviral IAP repeat containing 2 [Source:HGNC Symbol%3BAcc:HGNC:590]	NA
11	102452383	102452628	246	102452399	12	5.06117	3.39836	1.63418	IP_CAL27_myc_KLF7_vs_In_CAL27_myc_KLF7_peak_398	TMEM123;:intron;AP001830.1;:Promoter	AP001830.1:11:102452918-102462008:+:-413	AP001830.1(ENSG00000255337)	NA	NA	NA	NA	NA
11	109404670	109404943	274	109404715	9	6.88389	4.95623	3.08833	IP_CAL27_myc_KLF7_vs_In_CAL27_myc_KLF7_peak_399	AP003049.2;:intron	C11orf87:11:109422119-109429114:+:-17313	C11orf87(ENSG00000185742)	2;GO:0005575,cellular_component cellular_component;GO:0016020,cellular_component membrane	NA	NA	chromosome 11 open reading frame 87 [Source:HGNC Symbol%3BAcc:HGNC:33788]	NA
12	1661807	1662079	273	1661960	11	6.13142	4.16149	2.45045	IP_CAL27_myc_KLF7_vs_In_CAL27_myc_KLF7_peak_400	MIR3649;:Promoter	MIR3649:12:1660314-1660380:-:-1562	MIR3649(ENSG00000266043)	NA	NA	NA	microRNA 3649 [Source:HGNC Symbol%3BAcc:HGNC:38948]	NA
12	6363282	6363532	251	6363332	10	4.708	3.44017	1.34988	IP_CAL27_myc_KLF7_vs_In_CAL27_myc_KLF7_peak_401	SCNN1A;:intron	LTBR:12:6375044-6391571:+:-11637	LTBR(ENSG00000111321)	64;GO:0002376,biological_process immune system process;GO:0002520,biological_process immune system development;GO:0005575,cellular_component cellular_component;GO:0007154,biological_process cell communication;GO:0007165,biological_process signal transduction;GO:0007275,biological_process multicellular organism development;GO:0008150,biological_process biological_process;GO:0009605,biological_proc…	TNFRSF3, LTBR; lymphotoxin beta receptor TNFR superfamily member 3; K03159	map04060,map04061,map04064,map04066,map04672,map05166,map05203	lymphotoxin beta receptor [Source:HGNC Symbol%3BAcc:HGNC:6718]	NA
12	6937905	6938146	242	6938047	17	10.5529	5.62937	6.33709	IP_CAL27_myc_KLF7_vs_In_CAL27_myc_KLF7_peak_402	ATN1;:exon	C12orf57:12:6942977-6946003:+:-4952	C12orf57(ENSG00000111678)	NA	NA	NA	chromosome 12 open reading frame 57 [Source:HGNC Symbol%3BAcc:HGNC:29521]	NA
12	6965241	6965484	244	6965308	10	7.43723	5.14647	3.54839	IP_CAL27_myc_KLF7_vs_In_CAL27_myc_KLF7_peak_403	U47924.1;:exon	U47924.1:12:6964948-6965382:+:414	U47924.1(ENSG00000271969)	NA	NA	NA	NA	NA
12	7189708	7189943	236	7189769	9	6.20981	4.52648	2.50909	IP_CAL27_myc_KLF7_vs_In_CAL27_myc_KLF7_peak_404	PEX5;:intron;AC018653.1;:Promoter	AC018653.1:12:7166673-7189069:-:-756	AC018653.1(ENSG00000255572)	NA	NA	NA	NA	NA
12	13000255	13000480	226	13000449	15	8.74448	5.00389	4.70314	IP_CAL27_myc_KLF7_vs_In_CAL27_myc_KLF7_peak_405	AC023790.2;:Promoter;HTR7P1;:exon;HEBP1;:Promoter	HTR7P1:12:13000419-13004830:+:-52	HTR7P1(ENSG00000183935)	NA	NA	NA	5-hydroxytryptamine receptor 7 pseudogene 1 [Source:HGNC Symbol%3BAcc:HGNC:30411]	NA
12	15911148	15911346	199	15911215	9	7.12373	5.10777	3.28199	IP_CAL27_myc_KLF7_vs_In_CAL27_myc_KLF7_peak_406	DERA;:exon;DERA;:five_prime_UTR	DERA:12:15911171-16037282:+:75	DERA(ENSG00000023697)	39;GO:0003674,molecular_function molecular_function;GO:0003824,molecular_function catalytic activity;GO:0004139,molecular_function deoxyribose-phosphate aldolase activity;GO:0006139,biological_process nucleobase-containing compound metabolic process;GO:0006725,biological_process cellular aromatic compound metabolic process;GO:0006807,biological_process nitrogen compound metabolic process;GO:00081…	deoC, DERA; deoxyribose-phosphate aldolase [EC:4.1.2.4]; K01619	map00030	deoxyribose-phosphate aldolase [Source:HGNC Symbol%3BAcc:HGNC:24269]	NA
12	18650349	18650703	355	18650683	30	32.8668	14.6266	27.8155	IP_CAL27_myc_KLF7_vs_In_CAL27_myc_KLF7_peak_407	intergenic	PSMC1P9:12:18692761-18694096:+:-42235	PSMC1P9(ENSG00000255993)	NA	NA	NA	proteasome 26S subunit%2C ATPase 1 pseudogene 9 [Source:HGNC Symbol%3BAcc:HGNC:39784]	NA
12	21657221	21657515	295	21657425	13	9.55246	5.89018	5.42387	IP_CAL27_myc_KLF7_vs_In_CAL27_myc_KLF7_peak_408	LDHB;:intron	AC010197.1:12:21662312-21760032:+:-4944	AC010197.1(ENSG00000256615)	NA	NA	NA	NA	NA
12	22130735	22130955	221	22130861	9	7.2537	5.18947	3.38125	IP_CAL27_myc_KLF7_vs_In_CAL27_myc_KLF7_peak_409	AC007671.2;:intron;ST8SIA1;:intron	AC007671.2:12:22116628-22134851:-:4006	AC007671.2(ENSG00000283582)	NA	NA	NA	NA	NA
12	27244158	27244377	220	27244355	10	5.32129	3.8147	1.78745	IP_CAL27_myc_KLF7_vs_In_CAL27_myc_KLF7_peak_410	STK38L;:intron	STK38L:12:27243967-27325959:+:300	STK38L(ENSG00000211455)	241;GO:0000166,molecular_function nucleotide binding;GO:0000287,molecular_function magnesium ion binding;GO:0000902,biological_process cell morphogenesis;GO:0000904,biological_process cell morphogenesis involved in differentiation;GO:0001558,biological_process regulation of cell growth;GO:0001882,molecular_function nucleoside binding;GO:0001883,molecular_function purine nucleoside binding;GO:0001…	NA	NA	serine/threonine kinase 38 like [Source:HGNC Symbol%3BAcc:HGNC:17848]	NA
12	30795186	30795668	483	30795514	14	11.1431	6.64975	6.87454	IP_CAL27_myc_KLF7_vs_In_CAL27_myc_KLF7_peak_411	LINC00941;:Promoter	LINC00941:12:30795680-30802711:+:-253	LINC00941(ENSG00000235884)	NA	NA	NA	long intergenic non-protein coding RNA 941 [Source:HGNC Symbol%3BAcc:HGNC:48635]	NA
12	32106589	32106896	308	32106713	11	7.99519	5.3198	4.03067	IP_CAL27_myc_KLF7_vs_In_CAL27_myc_KLF7_peak_412	AC048344.1;:intron;BICD1;:Promoter	BICD1:12:32106834-32383633:+:-92	BICD1(ENSG00000151746)	293;GO:0000003,biological_process reproduction;GO:0000226,biological_process microtubule cytoskeleton organization;GO:0000578,biological_process embryonic axis specification;GO:0001664,molecular_function G protein-coupled receptor binding;GO:0001709,biological_process cell fate determination;GO:0003002,biological_process regionalization;GO:0003006,biological_process developmental process involved…	NA	NA	BICD cargo adaptor 1 [Source:HGNC Symbol%3BAcc:HGNC:1049]	NA
12	32896984	32897229	246	32897120	11	8.22042	5.46137	4.23447	IP_CAL27_myc_KLF7_vs_In_CAL27_myc_KLF7_peak_413	PKP2;:Promoter	PKP2:12:32790744-32896840:-:-266	PKP2(ENSG00000057294)	179;GO:0001508,biological_process action potential;GO:0002027,biological_process regulation of heart rate;GO:0002028,biological_process regulation of sodium ion transport;GO:0002159,biological_process desmosome assembly;GO:0002934,biological_process desmosome organization;GO:0003007,biological_process heart morphogenesis;GO:0003205,biological_process cardiac chamber development;GO:0003206,biologi…	PKP2; plakophilin 2; K12642	map05412	plakophilin 2 [Source:HGNC Symbol%3BAcc:HGNC:9024]	zf-C2H2
12	34892162	34892363	202	34892303	47	18.9158	4.7506	14.2373	IP_CAL27_myc_KLF7_vs_In_CAL27_myc_KLF7_peak_414	intergenic	AK6P1:12:34249480-34249958:+:642782	AK6P1(ENSG00000256614)	NA	NA	NA	adenylate kinase 6 pseudogene 1 [Source:HGNC Symbol%3BAcc:HGNC:51678]	NA
12	34901945	34902150	206	34902030	14	5.93396	3.6238	2.30542	IP_CAL27_myc_KLF7_vs_In_CAL27_myc_KLF7_peak_415	intergenic	AK6P1:12:34249480-34249958:+:652567	AK6P1(ENSG00000256614)	NA	NA	NA	adenylate kinase 6 pseudogene 1 [Source:HGNC Symbol%3BAcc:HGNC:51678]	NA
12	35021145	35021494	350	35021230	12	5.60142	3.70218	2.0236	IP_CAL27_myc_KLF7_vs_In_CAL27_myc_KLF7_peak_416	intergenic	AK6P1:12:34249480-34249958:+:771839	AK6P1(ENSG00000256614)	NA	NA	NA	adenylate kinase 6 pseudogene 1 [Source:HGNC Symbol%3BAcc:HGNC:51678]	NA
12	35069639	35069861	223	35069773	15	7.94382	4.55653	3.99014	IP_CAL27_myc_KLF7_vs_In_CAL27_myc_KLF7_peak_417	intergenic	AK6P1:12:34249480-34249958:+:820269	AK6P1(ENSG00000256614)	NA	NA	NA	adenylate kinase 6 pseudogene 1 [Source:HGNC Symbol%3BAcc:HGNC:51678]	NA
12	35183805	35184075	271	35183903	14	7.13505	4.27175	3.28994	IP_CAL27_myc_KLF7_vs_In_CAL27_myc_KLF7_peak_418	intergenic	AK6P1:12:34249480-34249958:+:934459	AK6P1(ENSG00000256614)	NA	NA	NA	adenylate kinase 6 pseudogene 1 [Source:HGNC Symbol%3BAcc:HGNC:51678]	NA
12	35213196	35213401	206	35213338	11	7.26993	4.86493	3.39535	IP_CAL27_myc_KLF7_vs_In_CAL27_myc_KLF7_peak_419	intergenic	AK6P1:12:34249480-34249958:+:963818	AK6P1(ENSG00000256614)	NA	NA	NA	adenylate kinase 6 pseudogene 1 [Source:HGNC Symbol%3BAcc:HGNC:51678]	NA
12	35549881	35550173	293	35550137	12	6.23034	4.06566	2.5159	IP_CAL27_myc_KLF7_vs_In_CAL27_myc_KLF7_peak_420	intergenic	AK6P1:12:34249480-34249958:+:1300546	AK6P1(ENSG00000256614)	NA	NA	NA	adenylate kinase 6 pseudogene 1 [Source:HGNC Symbol%3BAcc:HGNC:51678]	NA
12	36076264	36076468	205	36076429	8	5.15757	3.98985	1.69848	IP_CAL27_myc_KLF7_vs_In_CAL27_myc_KLF7_peak_421	intergenic	ZNF970P:12:37575586-37576384:+:-1499220	ZNF970P(ENSG00000258368)	NA	NA	NA	zinc finger protein 970%2C pseudogene [Source:HGNC Symbol%3BAcc:HGNC:44511]	NA
12	36276410	36276638	229	36276573	19	12.4541	6.25486	8.09679	IP_CAL27_myc_KLF7_vs_In_CAL27_myc_KLF7_peak_422	intergenic	ZNF970P:12:37575586-37576384:+:-1299062	ZNF970P(ENSG00000258368)	NA	NA	NA	zinc finger protein 970%2C pseudogene [Source:HGNC Symbol%3BAcc:HGNC:44511]	NA
12	36528374	36528604	231	36528536	10	7.01112	4.87649	3.18276	IP_CAL27_myc_KLF7_vs_In_CAL27_myc_KLF7_peak_423	intergenic	ZNF970P:12:37575586-37576384:+:-1047097	ZNF970P(ENSG00000258368)	NA	NA	NA	zinc finger protein 970%2C pseudogene [Source:HGNC Symbol%3BAcc:HGNC:44511]	NA
12	37019818	37020029	212	37019959	21	5.75073	2.89758	2.15133	IP_CAL27_myc_KLF7_vs_In_CAL27_myc_KLF7_peak_424	intergenic	ZNF970P:12:37575586-37576384:+:-555663	ZNF970P(ENSG00000258368)	NA	NA	NA	zinc finger protein 970%2C pseudogene [Source:HGNC Symbol%3BAcc:HGNC:44511]	NA
12	37116993	37117262	270	37117158	9	7.2537	5.18947	3.38125	IP_CAL27_myc_KLF7_vs_In_CAL27_myc_KLF7_peak_425	intergenic	ZNF970P:12:37575586-37576384:+:-458459	ZNF970P(ENSG00000258368)	NA	NA	NA	zinc finger protein 970%2C pseudogene [Source:HGNC Symbol%3BAcc:HGNC:44511]	NA
12	37163034	37163253	220	37163125	15	7.25243	4.1826	3.38125	IP_CAL27_myc_KLF7_vs_In_CAL27_myc_KLF7_peak_426	intergenic	ZNF970P:12:37575586-37576384:+:-412443	ZNF970P(ENSG00000258368)	NA	NA	NA	zinc finger protein 970%2C pseudogene [Source:HGNC Symbol%3BAcc:HGNC:44511]	NA
12	38282966	38283155	190	38283040	9	7.2537	5.18947	3.38125	IP_CAL27_myc_KLF7_vs_In_CAL27_myc_KLF7_peak_427	intergenic	Y_RNA:12:38274447-38274549:-:-8511	Y_RNA(ENSG00000200344,ENSG00000252254,ENSG00000222511,ENSG00000202461,ENSG00000201405,ENSG00000239106,ENSG00000207302,ENSG00000252802,ENSG00000252098,ENSG00000206779,ENSG00000199756,ENSG00000206704,ENSG00000265961,ENSG00000252450,ENSG00000200591,ENSG00000201868,ENSG00000200421,ENSG00000207466,ENSG00000202222,ENSG00000207356,ENSG00000200171,ENSG00000200262,ENSG00000272051,ENSG00000200174,ENSG00000…	NA	NA	NA	Y RNA [Source:RFAM%3BAcc:RF00019]	NA
12	46268737	46268966	230	46268794	12	9.01348	5.76312	4.93452	IP_CAL27_myc_KLF7_vs_In_CAL27_myc_KLF7_peak_428	SLC38A1;:exon;SLC38A1;:five_prime_UTR	SLC38A1:12:46183062-46270017:-:1166	SLC38A1(ENSG00000111371)	83;GO:0001504,biological_process neurotransmitter uptake;GO:0001505,biological_process regulation of neurotransmitter levels;GO:0003008,biological_process system process;GO:0003333,biological_process amino acid transmembrane transport;GO:0003674,molecular_function molecular_function;GO:0005215,molecular_function transporter activity;GO:0005283,molecular_function amino acid:sodium symporter activi…	SLC38A1, SNAT1, GLNT; solute carrier family 38 (sodium-coupled neutral amino acid transporter), member 1; K14990	map04724,map04727	solute carrier family 38 member 1 [Source:HGNC Symbol%3BAcc:HGNC:13447]	NA
12	46372651	46372880	230	46372746	15	9.68826	5.54865	5.54321	IP_CAL27_myc_KLF7_vs_In_CAL27_myc_KLF7_peak_429	SLC38A2;:five_prime_UTR;AC025031.2;:intron;SLC38A2;:exon	SLC38A2:12:46358188-46372867:-:102	SLC38A2(ENSG00000134294)	60;GO:0001505,biological_process regulation of neurotransmitter levels;GO:0003001,biological_process obsolete generation of a signal involved in cell-cell signaling;GO:0003008,biological_process system process;GO:0003333,biological_process amino acid transmembrane transport;GO:0003674,molecular_function molecular_function;GO:0005215,molecular_function transporter activity;GO:0005342,molecular_fun…	SLC38A2, SNAT2; solute carrier family 38 (sodium-coupled neutral amino acid transporter), member 2; K14207	map04724,map04727,map04974	solute carrier family 38 member 2 [Source:HGNC Symbol%3BAcc:HGNC:13448]	NA
12	47758947	47759234	288	47759151	14	10.6183	6.32684	6.38949	IP_CAL27_myc_KLF7_vs_In_CAL27_myc_KLF7_peak_430	RAPGEF3;:intron;SLC48A1;:intron	SLC48A1:12:47753915-47782753:+:5175	SLC48A1(ENSG00000211584)	53;GO:0000323,cellular_component lytic vacuole;GO:0002262,biological_process myeloid cell homeostasis;GO:0002376,biological_process immune system process;GO:0002520,biological_process immune system development;GO:0005575,cellular_component cellular_component;GO:0005622,cellular_component intracellular;GO:0005623,cellular_component cell;GO:0005737,cellular_component cytoplasm;GO:0005764,cellular_c…	NA	NA	solute carrier family 48 member 1 [Source:HGNC Symbol%3BAcc:HGNC:26035]	NA
12	48681784	48682005	222	48681930	11	7.98998	5.31652	4.03067	IP_CAL27_myc_KLF7_vs_In_CAL27_myc_KLF7_peak_431	KANSL2;:exon	KANSL2:12:48653400-48682238:-:344	KANSL2(ENSG00000139620)	57;GO:0000123,cellular_component histone acetyltransferase complex;GO:0005575,cellular_component cellular_component;GO:0005622,cellular_component intracellular;GO:0005623,cellular_component cell;GO:0005634,cellular_component nucleus;GO:0005654,cellular_component nucleoplasm;GO:0006325,biological_process chromatin organization;GO:0006464,biological_process cellular protein modification process;GO:…	NA	NA	KAT8 regulatory NSL complex subunit 2 [Source:HGNC Symbol%3BAcc:HGNC:26024]	NA
12	49130202	49130409	208	49130291	14	9.81659	5.83736	5.65798	IP_CAL27_myc_KLF7_vs_In_CAL27_myc_KLF7_peak_432	AC011603.2;:Promoter;TUBA1B;:intron	TUBA1B:12:49127781-49131397:-:1092	TUBA1B(ENSG00000123416)	187;GO:0000003,biological_process reproduction;GO:0000086,biological_process G2/M transition of mitotic cell cycle;GO:0000132,biological_process establishment of mitotic spindle orientation;GO:0000226,biological_process microtubule cytoskeleton organization;GO:0000278,biological_process mitotic cell cycle;GO:0000280,biological_process nuclear division;GO:0000910,biological_process cytokinesis;GO:…	TUBA; tubulin alpha; K07374	map04145,map04210,map04530,map04540,map05010,map05012,map05014,map05016,map05020,map05130	tubulin alpha 1b [Source:HGNC Symbol%3BAcc:HGNC:18809]	NA
12	49130854	49131125	272	49130983	12	6.97543	4.50828	3.16098	IP_CAL27_myc_KLF7_vs_In_CAL27_myc_KLF7_peak_433	AC011603.2;:Promoter;TUBA1B;:intron	TUBA1B:12:49127781-49131397:-:408	TUBA1B(ENSG00000123416)	187;GO:0000003,biological_process reproduction;GO:0000086,biological_process G2/M transition of mitotic cell cycle;GO:0000132,biological_process establishment of mitotic spindle orientation;GO:0000226,biological_process microtubule cytoskeleton organization;GO:0000278,biological_process mitotic cell cycle;GO:0000280,biological_process nuclear division;GO:0000910,biological_process cytokinesis;GO:…	TUBA; tubulin alpha; K07374	map04145,map04210,map04530,map04540,map05010,map05012,map05014,map05016,map05020,map05130	tubulin alpha 1b [Source:HGNC Symbol%3BAcc:HGNC:18809]	NA
12	49540572	49540796	225	49540599	8	4.68716	3.68447	1.34066	IP_CAL27_myc_KLF7_vs_In_CAL27_myc_KLF7_peak_434	KCNH3;:intron	KCNH3:12:49539156-49558308:+:1527	KCNH3(ENSG00000135519)	68;GO:0003008,biological_process system process;GO:0003674,molecular_function molecular_function;GO:0005215,molecular_function transporter activity;GO:0005216,molecular_function ion channel activity;GO:0005244,molecular_function voltage-gated ion channel activity;GO:0005249,molecular_function voltage-gated potassium channel activity;GO:0005261,molecular_function cation channel activity;GO:0005267…	NA	NA	potassium voltage-gated channel subfamily H member 3 [Source:HGNC Symbol%3BAcc:HGNC:6252]	NA
12	50167238	50167673	436	50167486	11	8.56526	5.67794	4.54052	IP_CAL27_myc_KLF7_vs_In_CAL27_myc_KLF7_peak_435	CERS5;:five_prime_UTR;CERS5;:exon	CERS5:12:50129305-50167533:-:78	CERS5(ENSG00000139624)	61;GO:0003674,molecular_function molecular_function;GO:0003824,molecular_function catalytic activity;GO:0005575,cellular_component cellular_component;GO:0005622,cellular_component intracellular;GO:0005623,cellular_component cell;GO:0005634,cellular_component nucleus;GO:0005635,cellular_component nuclear envelope;GO:0005737,cellular_component cytoplasm;GO:0005783,cellular_component endoplasmic ret…	CERS1_2_3_4, LASS1_2_3_4; ceramide synthetase [EC:2.3.1.24]; K04710	map00600,map04071	ceramide synthase 5 [Source:HGNC Symbol%3BAcc:HGNC:23749]	Homeobox
12	52203144	52203379	236	52203272	13	10.0573	6.20261	5.88169	IP_CAL27_myc_KLF7_vs_In_CAL27_myc_KLF7_peak_436	LINC00592;:intron	C12orf80:12:52205555-52213583:-:10322	C12orf80(ENSG00000257137)	NA	NA	NA	chromosome 12 open reading frame 80 [Source:HGNC Symbol%3BAcc:HGNC:27473]	NA
12	53006164	53006365	202	53006243	14	10.8577	6.47395	6.60964	IP_CAL27_myc_KLF7_vs_In_CAL27_myc_KLF7_peak_437	EIF4B;:exon;EIF4B;:five_prime_UTR	EIF4B:12:53006157-53042209:+:107	EIF4B(ENSG00000063046)	114;GO:0000288,biological_process nuclear-transcribed mRNA catabolic process, deadenylation-dependent decay;GO:0000289,biological_process nuclear-transcribed mRNA poly(A) tail shortening;GO:0000956,biological_process nuclear-transcribed mRNA catabolic process;GO:0003674,molecular_function molecular_function;GO:0003676,molecular_function nucleic acid binding;GO:0003723,molecular_function RNA bindi…	EIF4B; translation initiation factor 4B; K03258	map03013,map04150,map04151,map05205	eukaryotic translation initiation factor 4B [Source:HGNC Symbol%3BAcc:HGNC:3285]	NA
12	53006909	53007294	386	53007052	13	6.35365	3.98696	2.62195	IP_CAL27_myc_KLF7_vs_In_CAL27_myc_KLF7_peak_438	EIF4B;:intron	EIF4B:12:53006157-53042209:+:944	EIF4B(ENSG00000063046)	114;GO:0000288,biological_process nuclear-transcribed mRNA catabolic process, deadenylation-dependent decay;GO:0000289,biological_process nuclear-transcribed mRNA poly(A) tail shortening;GO:0000956,biological_process nuclear-transcribed mRNA catabolic process;GO:0003674,molecular_function molecular_function;GO:0003676,molecular_function nucleic acid binding;GO:0003723,molecular_function RNA bindi…	EIF4B; translation initiation factor 4B; K03258	map03013,map04150,map04151,map05205	eukaryotic translation initiation factor 4B [Source:HGNC Symbol%3BAcc:HGNC:3285]	NA
12	54280875	54281329	455	54281079	16	13.384	7.53639	8.96704	IP_CAL27_myc_KLF7_vs_In_CAL27_myc_KLF7_peak_439	HNRNPA1;:intron;AC078778.2;:intron;CBX5;:Promoter	HNRNPA1:12:54280192-54287088:+:909	HNRNPA1(ENSG00000135486)	232;GO:0000003,biological_process reproduction;GO:0000278,biological_process mitotic cell cycle;GO:0000280,biological_process nuclear division;GO:0000375,biological_process RNA splicing, via transesterification reactions;GO:0000377,biological_process RNA splicing, via transesterification reactions with bulged adenosine as nucleophile;GO:0000380,biological_process alternative mRNA splicing, via sp…	HNRNPA1_3; heterogeneous nuclear ribonucleoprotein A1/A3; K12741; MSI; RNA-binding protein Musashi; K14411	map03015,map03040,map05014	heterogeneous nuclear ribonucleoprotein A1 [Source:HGNC Symbol%3BAcc:HGNC:5031]	NA
12	56110631	56110834	204	56110742	11	8.46391	5.61433	4.44745	IP_CAL27_myc_KLF7_vs_In_CAL27_myc_KLF7_peak_440	AC034102.4;:intron;PA2G4;:intron	AC034102.4:12:56104613-56113905:-:3173	AC034102.4(ENSG00000257553)	NA	NA	NA	NA	NA
12	56119514	56119704	191	56119632	11	7.9676	5.30246	4.01266	IP_CAL27_myc_KLF7_vs_In_CAL27_myc_KLF7_peak_441	ZC3H10;:intron;AC034102.7;:intron	AC034102.7:12:56118967-56119939:-:330	AC034102.7(ENSG00000258345)	NA	NA	NA	NA	NA
12	56468360	56468621	262	56468492	16	7.38602	4.10697	3.50107	IP_CAL27_myc_KLF7_vs_In_CAL27_myc_KLF7_peak_442	MIP;:intron;SPRYD4;:Promoter	SPRYD4:12:56468566-56479707:+:-76	SPRYD4(ENSG00000176422)	13;GO:0005575,cellular_component cellular_component;GO:0005622,cellular_component intracellular;GO:0005623,cellular_component cell;GO:0005634,cellular_component nucleus;GO:0005737,cellular_component cytoplasm;GO:0005739,cellular_component mitochondrion;GO:0043226,cellular_component organelle;GO:0043227,cellular_component membrane-bounded organelle;GO:0043229,cellular_component intracellular organ…	NA	NA	SPRY domain containing 4 [Source:HGNC Symbol%3BAcc:HGNC:27468]	NA
12	56634816	56635145	330	56634957	11	8.03508	5.34488	4.06727	IP_CAL27_myc_KLF7_vs_In_CAL27_myc_KLF7_peak_443	BAZ2A;:intron	BAZ2A:12:56595595-56636816:-:1836	BAZ2A(ENSG00000076108)	148;GO:0000183,biological_process chromatin silencing at rDNA;GO:0000785,cellular_component chromatin;GO:0000792,cellular_component heterochromatin;GO:0003674,molecular_function molecular_function;GO:0003676,molecular_function nucleic acid binding;GO:0003677,molecular_function DNA binding;GO:0003723,molecular_function RNA binding;GO:0005102,molecular_function signaling receptor binding;GO:0005488…	NA	NA	bromodomain adjacent to zinc finger domain 2A [Source:HGNC Symbol%3BAcc:HGNC:962]	MBD
12	56688247	56688720	474	56688621	11	7.99519	5.3198	4.03067	IP_CAL27_myc_KLF7_vs_In_CAL27_myc_KLF7_peak_444	PTGES3;:Promoter	PTGES3:12:56663340-56688408:-:-75	PTGES3(ENSG00000110958)	202;GO:0000003,biological_process reproduction;GO:0000723,biological_process telomere maintenance;GO:0000781,cellular_component chromosome, telomeric region;GO:0001516,biological_process prostaglandin biosynthetic process;GO:0002039,molecular_function p53 binding;GO:0003008,biological_process system process;GO:0003674,molecular_function molecular_function;GO:0003720,molecular_function telomerase …	PTGES3; cytosolic prostaglandin-E synthase [EC:5.3.99.3]; K15730	map00590	prostaglandin E synthase 3 [Source:HGNC Symbol%3BAcc:HGNC:16049]	NA
12	56725171	56725403	233	56725300	14	11.1365	6.64566	6.87155	IP_CAL27_myc_KLF7_vs_In_CAL27_myc_KLF7_peak_445	NACA;:exon;NACA;:five_prime_UTR	NACA:12:56712427-56731628:-:6341	NACA(ENSG00000196531)	216;GO:0000003,biological_process reproduction;GO:0000122,biological_process negative regulation of transcription by RNA polymerase II;GO:0000988,molecular_function obsolete transcription factor activity, protein binding;GO:0000989,molecular_function obsolete transcription factor activity, transcription factor binding;GO:0002119,biological_process nematode larval development;GO:0002164,biological…	EGD2, NACA; nascent polypeptide-associated complex subunit alpha; K03626	map04928	nascent polypeptide-associated complex alpha subunit [Source:HGNC Symbol%3BAcc:HGNC:7629]	NA
12	57726399	57726727	329	57726553	11	7.5635	5.04872	3.66053	IP_CAL27_myc_KLF7_vs_In_CAL27_myc_KLF7_peak_446	AGAP2-AS1;:intron;AGAP2;:exon	AGAP2-AS1:12:57726270-57728356:+:292	AGAP2-AS1(ENSG00000255737)	NA	NA	NA	AGAP2 antisense RNA 1 [Source:HGNC Symbol%3BAcc:HGNC:48633]	NA
12	57888700	57888898	199	57888811	14	9.81659	5.83736	5.65798	IP_CAL27_myc_KLF7_vs_In_CAL27_myc_KLF7_peak_447	AC083805.1;:intron	AC083805.3:12:57894231-57896846:+:-5432	AC083805.3(ENSG00000273805)	NA	NA	NA	NA	NA
12	64221750	64222411	662	64222243	14	12.5247	7.50111	8.1622	IP_CAL27_myc_KLF7_vs_In_CAL27_myc_KLF7_peak_448	C12orf66;:exon;C12orf66;:five_prime_UTR;AC012158.1;:Promoter	C12orf66:12:64186315-64222296:-:216	C12orf66(ENSG00000174206)	NA	NA	NA	chromosome 12 open reading frame 66 [Source:HGNC Symbol%3BAcc:HGNC:26517]	NA
12	64404066	64404394	329	64404292	14	11.4	6.80816	7.11795	IP_CAL27_myc_KLF7_vs_In_CAL27_myc_KLF7_peak_449	XPOT;:Promoter	XPOT:12:64404349-64451127:+:-119	XPOT(ENSG00000184575)	52;GO:0000049,molecular_function tRNA binding;GO:0003674,molecular_function molecular_function;GO:0003676,molecular_function nucleic acid binding;GO:0003723,molecular_function RNA binding;GO:0005488,molecular_function binding;GO:0005575,cellular_component cellular_component;GO:0005622,cellular_component intracellular;GO:0005623,cellular_component cell;GO:0005634,cellular_component nucleus;GO:0005…	XPOT; exportin-T; K14288	map03013	exportin for tRNA [Source:HGNC Symbol%3BAcc:HGNC:12826]	NA
12	69240142	69240360	219	69240184	11	7.36549	4.92469	3.48328	IP_CAL27_myc_KLF7_vs_In_CAL27_myc_KLF7_peak_450	CPSF6;:intron	CPSF6:12:69239536-69274358:+:714	CPSF6(ENSG00000111605)	67;GO:0003674,molecular_function molecular_function;GO:0003676,molecular_function nucleic acid binding;GO:0003723,molecular_function RNA binding;GO:0003729,molecular_function mRNA binding;GO:0005488,molecular_function binding;GO:0005575,cellular_component cellular_component;GO:0005622,cellular_component intracellular;GO:0005623,cellular_component cell;GO:0005634,cellular_component nucleus;GO:0005…	CPSF6_7; cleavage and polyadenylation specificity factor subunit 6/7; K14398	map03015	cleavage and polyadenylation specific factor 6 [Source:HGNC Symbol%3BAcc:HGNC:13871]	NA
12	69585394	69585860	467	69585488	13	8.83321	5.44821	4.77461	IP_CAL27_myc_KLF7_vs_In_CAL27_myc_KLF7_peak_451	CCT2;:exon;CCT2;:five_prime_UTR;MIR3913-1;:Promoter	CCT2:12:69585333-69601570:+:293	CCT2(ENSG00000166226)	74;GO:0000003,biological_process reproduction;GO:0002199,cellular_component zona pellucida receptor complex;GO:0003674,molecular_function molecular_function;GO:0005488,molecular_function binding;GO:0005515,molecular_function protein binding;GO:0005575,cellular_component cellular_component;GO:0005622,cellular_component intracellular;GO:0005623,cellular_component cell;GO:0005634,cellular_component …	NA	NA	chaperonin containing TCP1 subunit 2 [Source:HGNC Symbol%3BAcc:HGNC:1615]	NA
12	77066021	77066239	219	77066096	16	11.9217	6.64991	7.59489	IP_CAL27_myc_KLF7_vs_In_CAL27_myc_KLF7_peak_452	E2F7;:Promoter	E2F7:12:77021246-77065580:-:-549	E2F7(ENSG00000165891)	162;GO:0000082,biological_process G1/S transition of mitotic cell cycle;GO:0000083,biological_process regulation of transcription involved in G1/S transition of mitotic cell cycle;GO:0000122,biological_process negative regulation of transcription by RNA polymerase II;GO:0000278,biological_process mitotic cell cycle;GO:0000975,molecular_function transcription regulatory region DNA binding;GO:00009…	NA	NA	E2F transcription factor 7 [Source:HGNC Symbol%3BAcc:HGNC:23820]	E2F
12	89370911	89371123	213	89371087	9	6.24834	4.55114	2.53032	IP_CAL27_myc_KLF7_vs_In_CAL27_myc_KLF7_peak_453	AC010201.1;:Promoter	AC010201.1:12:89371819-89372359:+:-802	AC010201.1(ENSG00000271259)	NA	NA	NA	NA	NA
12	96219810	96219999	190	96219969	10	6.80776	4.74757	3.02345	IP_CAL27_myc_KLF7_vs_In_CAL27_myc_KLF7_peak_454	ELK3;:intron	AC008149.1:12:96222796-96223973:-:4069	AC008149.1(ENSG00000258177)	NA	NA	NA	NA	NA
12	107903703	107903908	206	107903754	13	10.0635	6.20644	5.88439	IP_CAL27_myc_KLF7_vs_In_CAL27_myc_KLF7_peak_455	AC126177.7;:exon	AC126177.7:12:107903269-107903948:-:143	AC126177.7(ENSG00000258072)	NA	NA	NA	NA	NA
12	110403428	110403677	250	110403635	10	5.32129	3.8147	1.78745	IP_CAL27_myc_KLF7_vs_In_CAL27_myc_KLF7_peak_456	ANAPC7;:exon;AC144548.2;:intron	ANAPC7:12:110372899-110403730:-:178	ANAPC7(ENSG00000196510)	136;GO:0000075,biological_process cell cycle checkpoint;GO:0000151,cellular_component ubiquitin ligase complex;GO:0000152,cellular_component nuclear ubiquitin ligase complex;GO:0000209,biological_process protein polyubiquitination;GO:0000278,biological_process mitotic cell cycle;GO:0005575,cellular_component cellular_component;GO:0005622,cellular_component intracellular;GO:0005623,cellular_compon…	APC7; anaphase-promoting complex subunit 7; K03354	map04110,map04114,map04120,map04914,map05166	anaphase promoting complex subunit 7 [Source:HGNC Symbol%3BAcc:HGNC:17380]	NA
12	111405594	111405892	299	111405778	14	11.4301	6.82671	7.14415	IP_CAL27_myc_KLF7_vs_In_CAL27_myc_KLF7_peak_457	SH2B3;:Promoter	SH2B3:12:111405947-111451623:+:-204	SH2B3(ENSG00000111252)	47;GO:0002376,biological_process immune system process;GO:0002520,biological_process immune system development;GO:0005575,cellular_component cellular_component;GO:0005622,cellular_component intracellular;GO:0005623,cellular_component cell;GO:0005737,cellular_component cytoplasm;GO:0005829,cellular_component cytosol;GO:0006950,biological_process response to stress;GO:0007154,biological_process cel…	SH2B1_3; SH2B adaptor protein 1/3; K12459	map04722	SH2B adaptor protein 3 [Source:HGNC Symbol%3BAcc:HGNC:29605]	NA
12	113184765	113185394	630	113185292	14	8.7558	5.20186	4.71006	IP_CAL27_myc_KLF7_vs_In_CAL27_myc_KLF7_peak_458	DDX54;:exon;RITA1;:Promoter	DDX54:12:113157173-113185479:-:400	DDX54(ENSG00000123064)	149;GO:0000988,molecular_function obsolete transcription factor activity, protein binding;GO:0000989,molecular_function obsolete transcription factor activity, transcription factor binding;GO:0003674,molecular_function molecular_function;GO:0003712,molecular_function transcription coregulator activity;GO:0003714,molecular_function transcription corepressor activity;GO:0003724,molecular_function R…	NA	NA	DEAD-box helicase 54 [Source:HGNC Symbol%3BAcc:HGNC:20084]	NA
12	119804305	119804568	264	119804402	12	6.97543	4.50828	3.16098	IP_CAL27_myc_KLF7_vs_In_CAL27_myc_KLF7_peak_459	CIT;:intron	CIT:12:119685789-119877291:-:72855	CIT(ENSG00000122966)	153;GO:0000003,biological_process reproduction;GO:0000070,biological_process mitotic sister chromatid segregation;GO:0000086,biological_process G2/M transition of mitotic cell cycle;GO:0000278,biological_process mitotic cell cycle;GO:0000280,biological_process nuclear division;GO:0000819,biological_process sister chromatid segregation;GO:0000910,biological_process cytokinesis;GO:0001726,cellular_…	NA	NA	citron rho-interacting serine/threonine kinase [Source:HGNC Symbol%3BAcc:HGNC:1985]	NA
12	120194628	120194950	323	120194788	14	11.8363	7.07737	7.51583	IP_CAL27_myc_KLF7_vs_In_CAL27_myc_KLF7_peak_460	GCN1;:Promoter	GCN1:12:120127202-120194710:-:-78	GCN1(ENSG00000089154)	38;GO:0003674,molecular_function molecular_function;GO:0003676,molecular_function nucleic acid binding;GO:0003723,molecular_function RNA binding;GO:0005488,molecular_function binding;GO:0005575,cellular_component cellular_component;GO:0005622,cellular_component intracellular;GO:0005623,cellular_component cell;GO:0005737,cellular_component cytoplasm;GO:0005840,cellular_component ribosome;GO:000641…	NA	NA	GCN1%2C eIF2 alpha kinase activator homolog [Source:HGNC Symbol%3BAcc:HGNC:4199]	NA
12	121277030	121277230	201	121277127	13	8.83321	5.44821	4.77461	IP_CAL27_myc_KLF7_vs_In_CAL27_myc_KLF7_peak_461	CAMKK2;:intron	CAMKK2:12:121237690-121298308:-:21178	CAMKK2(ENSG00000110931)	121;GO:0000165,biological_process MAPK cascade;GO:0001932,biological_process regulation of protein phosphorylation;GO:0001934,biological_process positive regulation of protein phosphorylation;GO:0003674,molecular_function molecular_function;GO:0003824,molecular_function catalytic activity;GO:0004672,molecular_function protein kinase activity;GO:0004674,molecular_function protein serine/threonine …	CAMKK2; calcium/calmodulin-dependent protein kinase kinase 2 [EC:2.7.11.17]; K07359	map04140,map04152,map04211,map04920,map04921,map05034	calcium/calmodulin dependent protein kinase kinase 2 [Source:HGNC Symbol%3BAcc:HGNC:1470]	bHLH
12	122872017	122872271	255	122872116	18	14.5917	7.74038	10.1051	IP_CAL27_myc_KLF7_vs_In_CAL27_myc_KLF7_peak_462	AC027290.2;:exon;VPS37B;:intron	AC027290.1:12:122865334-122867021:+:6809	AC027290.1(ENSG00000256152)	NA	NA	NA	NA	NA
12	123233059	123233304	246	123233245	13	9.79861	6.04236	5.64556	IP_CAL27_myc_KLF7_vs_In_CAL27_myc_KLF7_peak_463	C12orf65;:exon;C12orf65;:five_prime_UTR;MPHOSPH9;:Promoter	C12orf65:12:123232915-123257959:+:266	C12orf65(ENSG00000130921)	12;GO:0005575,cellular_component cellular_component;GO:0005622,cellular_component intracellular;GO:0005623,cellular_component cell;GO:0005737,cellular_component cytoplasm;GO:0005739,cellular_component mitochondrion;GO:0043226,cellular_component organelle;GO:0043227,cellular_component membrane-bounded organelle;GO:0043229,cellular_component intracellular organelle;GO:0043231,cellular_component int…	NA	NA	chromosome 12 open reading frame 65 [Source:HGNC Symbol%3BAcc:HGNC:26784]	NA
12	124928330	124928655	326	124928568	12	6.23034	4.06566	2.5159	IP_CAL27_myc_KLF7_vs_In_CAL27_myc_KLF7_peak_464	intergenic	AC093719.1:12:124935454-124935895:-:7403	AC093719.1(ENSG00000241129)	NA	NA	NA	NA	NA
12	128823455	128823678	224	128823587	8	6.07892	4.58298	2.4121	IP_CAL27_myc_KLF7_vs_In_CAL27_myc_KLF7_peak_465	SLC15A4;:exon	SLC15A4:12:128793190-128823983:-:417	SLC15A4(ENSG00000139370)	67;GO:0000323,cellular_component lytic vacuole;GO:0003333,biological_process amino acid transmembrane transport;GO:0003674,molecular_function molecular_function;GO:0005215,molecular_function transporter activity;GO:0005290,molecular_function L-histidine transmembrane transporter activity;GO:0005342,molecular_function organic acid transmembrane transporter activity;GO:0005575,cellular_component ce…	NA	NA	solute carrier family 15 member 4 [Source:HGNC Symbol%3BAcc:HGNC:23090]	NA
12	130839361	130839596	236	130839429	9	6.06411	4.43317	2.40399	IP_CAL27_myc_KLF7_vs_In_CAL27_myc_KLF7_peak_466	STX2;:Promoter	STX2:12:130789599-130839266:-:-212	STX2(ENSG00000111450)	122;GO:0000003,biological_process reproduction;GO:0000149,molecular_function SNARE binding;GO:0000910,biological_process cytokinesis;GO:0000920,biological_process septum digestion after cytokinesis;GO:0003674,molecular_function molecular_function;GO:0005488,molecular_function binding;GO:0005515,molecular_function protein binding;GO:0005575,cellular_component cellular_component;GO:0005622,cellular…	STX1B_2_3; syntaxin 1B/2/3; K08486	map04130,map04721	syntaxin 2 [Source:HGNC Symbol%3BAcc:HGNC:3403]	NA
12	130871692	130871908	217	130871880	10	8.26141	5.66487	4.27084	IP_CAL27_myc_KLF7_vs_In_CAL27_myc_KLF7_peak_467	RAN;:exon;RAN;:five_prime_UTR	RAN:12:130871878-130877678:+:-78	RAN(ENSG00000132341)	176;GO:0000226,biological_process microtubule cytoskeleton organization;GO:0000278,biological_process mitotic cell cycle;GO:0000280,biological_process nuclear division;GO:0000988,molecular_function obsolete transcription factor activity, protein binding;GO:0000989,molecular_function obsolete transcription factor activity, transcription factor binding;GO:0003674,molecular_function molecular_functi…	RAN; GTP-binding nuclear protein Ran; K07936	map03008,map03013,map05166	RAN%2C member RAS oncogene family [Source:HGNC Symbol%3BAcc:HGNC:9846]	NA
12	130872482	130872809	328	130872673	18	17.8356	9.70477	13.2024	IP_CAL27_myc_KLF7_vs_In_CAL27_myc_KLF7_peak_468	RAN;:intron	RAN:12:130871878-130877678:+:767	RAN(ENSG00000132341)	176;GO:0000226,biological_process microtubule cytoskeleton organization;GO:0000278,biological_process mitotic cell cycle;GO:0000280,biological_process nuclear division;GO:0000988,molecular_function obsolete transcription factor activity, protein binding;GO:0000989,molecular_function obsolete transcription factor activity, transcription factor binding;GO:0003674,molecular_function molecular_functi…	RAN; GTP-binding nuclear protein Ran; K07936	map03008,map03013,map05166	RAN%2C member RAS oncogene family [Source:HGNC Symbol%3BAcc:HGNC:9846]	NA
12	132430066	132430417	352	132430198	7	4.67565	3.79604	1.33096	IP_CAL27_myc_KLF7_vs_In_CAL27_myc_KLF7_peak_469	intergenic	AC148476.1:12:132424503-132425208:-:-5033	AC148476.1(ENSG00000274373)	NA	NA	NA	NA	NA
12	132828667	132828895	229	132828755	10	7.00637	4.87348	3.18276	IP_CAL27_myc_KLF7_vs_In_CAL27_myc_KLF7_peak_470	GOLGA3;:Promoter	GOLGA3:12:132768908-132828858:-:77	GOLGA3(ENSG00000090615)	44;GO:0000139,cellular_component Golgi membrane;GO:0003674,molecular_function molecular_function;GO:0005215,molecular_function transporter activity;GO:0005575,cellular_component cellular_component;GO:0005622,cellular_component intracellular;GO:0005623,cellular_component cell;GO:0005634,cellular_component nucleus;GO:0005737,cellular_component cytoplasm;GO:0005793,cellular_component endoplasmic ret…	NA	NA	golgin A3 [Source:HGNC Symbol%3BAcc:HGNC:4426]	NA
13	16391872	16392061	190	16391979	88	31.3379	4.55898	26.3166	IP_CAL27_myc_KLF7_vs_In_CAL27_myc_KLF7_peak_471	intergenic	AL356585.4:13:18174009-18178465:-:1786499	AL356585.4(ENSG00000279924)	NA	NA	NA	NA	NA
13	16414988	16415199	212	16415093	27	19.3378	7.97393	14.6437	IP_CAL27_myc_KLF7_vs_In_CAL27_myc_KLF7_peak_472	intergenic	AL356585.4:13:18174009-18178465:-:1763372	AL356585.4(ENSG00000279924)	NA	NA	NA	NA	NA
13	16455582	16455823	242	16455690	18	8.93518	4.59014	4.86608	IP_CAL27_myc_KLF7_vs_In_CAL27_myc_KLF7_peak_473	intergenic	AL356585.4:13:18174009-18178465:-:1722763	AL356585.4(ENSG00000279924)	NA	NA	NA	NA	NA
13	16588793	16588991	199	16588887	15	7.66247	4.40292	3.75242	IP_CAL27_myc_KLF7_vs_In_CAL27_myc_KLF7_peak_474	intergenic	AL356585.4:13:18174009-18178465:-:1589573	AL356585.4(ENSG00000279924)	NA	NA	NA	NA	NA
13	16674824	16675028	205	16674970	40	15.0522	4.32666	10.546	IP_CAL27_myc_KLF7_vs_In_CAL27_myc_KLF7_peak_475	intergenic	AL356585.4:13:18174009-18178465:-:1503539	AL356585.4(ENSG00000279924)	NA	NA	NA	NA	NA
13	16904983	16905255	273	16905212	22	5.64891	2.79792	2.06484	IP_CAL27_myc_KLF7_vs_In_CAL27_myc_KLF7_peak_476	intergenic	AL356585.4:13:18174009-18178465:-:1273346	AL356585.4(ENSG00000279924)	NA	NA	NA	NA	NA
13	17079822	17080249	428	17080176	21	8.19315	3.85359	4.21023	IP_CAL27_myc_KLF7_vs_In_CAL27_myc_KLF7_peak_477	intergenic	AL356585.4:13:18174009-18178465:-:1098430	AL356585.4(ENSG00000279924)	NA	NA	NA	NA	NA
13	17194782	17194978	197	17194876	71	14.5124	2.86025	10.0321	IP_CAL27_myc_KLF7_vs_In_CAL27_myc_KLF7_peak_478	intergenic	AL356585.4:13:18174009-18178465:-:983585	AL356585.4(ENSG00000279924)	NA	NA	NA	NA	NA
13	17241659	17241862	204	17241759	94	34.9763	4.78931	29.8898	IP_CAL27_myc_KLF7_vs_In_CAL27_myc_KLF7_peak_479	intergenic	AL356585.4:13:18174009-18178465:-:936705	AL356585.4(ENSG00000279924)	NA	NA	NA	NA	NA
13	17361800	17362006	207	17361926	70	23.7382	4.25238	18.8931	IP_CAL27_myc_KLF7_vs_In_CAL27_myc_KLF7_peak_480	intergenic	AL356585.4:13:18174009-18178465:-:816562	AL356585.4(ENSG00000279924)	NA	NA	NA	NA	NA
13	17363394	17363586	193	17363478	16	6.80966	3.81745	3.02407	IP_CAL27_myc_KLF7_vs_In_CAL27_myc_KLF7_peak_481	intergenic	AL356585.4:13:18174009-18178465:-:814975	AL356585.4(ENSG00000279924)	NA	NA	NA	NA	NA
13	17413183	17414013	831	17413967	81	14.0494	2.60721	9.59861	IP_CAL27_myc_KLF7_vs_In_CAL27_myc_KLF7_peak_482	intergenic	AL356585.4:13:18174009-18178465:-:764867	AL356585.4(ENSG00000279924)	NA	NA	NA	NA	NA
13	17613631	17613853	223	17613724	11	9.44612	6.22736	5.32417	IP_CAL27_myc_KLF7_vs_In_CAL27_myc_KLF7_peak_483	intergenic	AL356585.4:13:18174009-18178465:-:564723	AL356585.4(ENSG00000279924)	NA	NA	NA	NA	NA
13	17641385	17641599	215	17641453	20	12.3483	5.98044	7.9979	IP_CAL27_myc_KLF7_vs_In_CAL27_myc_KLF7_peak_484	intergenic	AL356585.4:13:18174009-18178465:-:536973	AL356585.4(ENSG00000279924)	NA	NA	NA	NA	NA
13	17867789	17867990	202	17867847	15	10.8276	6.22652	6.58231	IP_CAL27_myc_KLF7_vs_In_CAL27_myc_KLF7_peak_485	intergenic	AL356585.4:13:18174009-18178465:-:310576	AL356585.4(ENSG00000279924)	NA	NA	NA	NA	NA
13	17870254	17870444	191	17870309	10	6.06885	4.28073	2.40399	IP_CAL27_myc_KLF7_vs_In_CAL27_myc_KLF7_peak_486	intergenic	AL356585.4:13:18174009-18178465:-:308116	AL356585.4(ENSG00000279924)	NA	NA	NA	NA	NA
13	17921603	17921797	195	17921730	19	14.4504	7.39076	9.97261	IP_CAL27_myc_KLF7_vs_In_CAL27_myc_KLF7_peak_487	intergenic	AL356585.4:13:18174009-18178465:-:256765	AL356585.4(ENSG00000279924)	NA	NA	NA	NA	NA
13	17959296	17959505	210	17959430	10	8.26141	5.66487	4.27084	IP_CAL27_myc_KLF7_vs_In_CAL27_myc_KLF7_peak_488	intergenic	AL356585.4:13:18174009-18178465:-:219065	AL356585.4(ENSG00000279924)	NA	NA	NA	NA	NA
13	18002279	18002469	191	18002390	23	13.6105	6.01033	9.18116	IP_CAL27_myc_KLF7_vs_In_CAL27_myc_KLF7_peak_489	intergenic	AL356585.4:13:18174009-18178465:-:176091	AL356585.4(ENSG00000279924)	NA	NA	NA	NA	NA
13	18031449	18031648	200	18031490	12	6.23034	4.06566	2.5159	IP_CAL27_myc_KLF7_vs_In_CAL27_myc_KLF7_peak_490	intergenic	AL356585.4:13:18174009-18178465:-:146917	AL356585.4(ENSG00000279924)	NA	NA	NA	NA	NA
13	18211840	18212182	343	18211937	221	20.2548	1.99659	15.5248	IP_CAL27_myc_KLF7_vs_In_CAL27_myc_KLF7_peak_491	FAM230C;:intron	AL356585.1:13:18206569-18207466:-:-4544	AL356585.1(ENSG00000279081)	NA	NA	NA	NA	NA
13	20175115	20175312	198	20175168	12	7.20961	4.6497	3.35458	IP_CAL27_myc_KLF7_vs_In_CAL27_myc_KLF7_peak_492	intergenic	PPIAP28:13:20178977-20179462:-:4249	PPIAP28(ENSG00000226633)	NA	NA	NA	peptidylprolyl isomerase A pseudogene 28 [Source:HGNC Symbol%3BAcc:HGNC:39902]	NA
13	23375049	23375320	272	23375223	9	6.79226	4.8981	3.01099	IP_CAL27_myc_KLF7_vs_In_CAL27_myc_KLF7_peak_493	SACS;:exon	RPLP1P13:13:23373422-23374061:+:1762	RPLP1P13(ENSG00000232163)	NA	NA	NA	ribosomal protein lateral stalk subunit P1 pseudogene 13 [Source:HGNC Symbol%3BAcc:HGNC:41973]	NA
13	24922842	24923113	272	24922997	10	8.07872	5.55066	4.10644	IP_CAL27_myc_KLF7_vs_In_CAL27_myc_KLF7_peak_494	CENPJ;:Promoter	CENPJ:13:24882283-24922889:-:-88	CENPJ(ENSG00000151849)	78;GO:0000086,biological_process G2/M transition of mitotic cell cycle;GO:0000226,biological_process microtubule cytoskeleton organization;GO:0000278,biological_process mitotic cell cycle;GO:0000930,cellular_component gamma-tubulin complex;GO:0003674,molecular_function molecular_function;GO:0005488,molecular_function binding;GO:0005515,molecular_function protein binding;GO:0005575,cellular_compon…	NA	NA	centromere protein J [Source:HGNC Symbol%3BAcc:HGNC:17272]	NA
13	27251376	27251733	358	27251525	19	18.2286	9.65465	13.5742	IP_CAL27_myc_KLF7_vs_In_CAL27_myc_KLF7_peak_495	RPL21;:exon;RPL21;:five_prime_UTR;LINC02340;:Promoter	RPL21:13:27251308-27256691:+:246	RPL21(ENSG00000122026)	185;GO:0000003,biological_process reproduction;GO:0000022,biological_process mitotic spindle elongation;GO:0000184,biological_process nuclear-transcribed mRNA catabolic process, nonsense-mediated decay;GO:0000226,biological_process microtubule cytoskeleton organization;GO:0000278,biological_process mitotic cell cycle;GO:0000956,biological_process nuclear-transcribed mRNA catabolic process;GO:0002…	RP-L21e, RPL21; large subunit ribosomal protein L21e; K02889	map03010	ribosomal protein L21 [Source:HGNC Symbol%3BAcc:HGNC:10313]	NA
13	29594847	29595585	739	29595172	11	9.28796	6.12933	5.18722	IP_CAL27_myc_KLF7_vs_In_CAL27_myc_KLF7_peak_496	SLC7A1;:intron	SLC7A1:13:29509409-29595688:-:472	SLC7A1(ENSG00000139514)	57;GO:0003333,biological_process amino acid transmembrane transport;GO:0003674,molecular_function molecular_function;GO:0005215,molecular_function transporter activity;GO:0005342,molecular_function organic acid transmembrane transporter activity;GO:0005575,cellular_component cellular_component;GO:0005623,cellular_component cell;GO:0005886,cellular_component plasma membrane;GO:0005887,cellular_com…	SLC7A1, ATRC1; solute carrier family 7 (cationic amino acid transporter), member 1; K13863	map05206	solute carrier family 7 member 1 [Source:HGNC Symbol%3BAcc:HGNC:11057]	NA
13	29924101	29924314	214	29924199	10	7.01112	4.87649	3.18276	IP_CAL27_myc_KLF7_vs_In_CAL27_myc_KLF7_peak_497	LINC00572;:intron	LINC00572:13:29918646-29926651:-:2444	LINC00572(ENSG00000224405)	NA	NA	NA	long intergenic non-protein coding RNA 572 [Source:HGNC Symbol%3BAcc:HGNC:43722]	NA
13	30205752	30205975	224	30205763	31	20.8416	7.73077	16.0869	IP_CAL27_myc_KLF7_vs_In_CAL27_myc_KLF7_peak_498	KATNAL1;:three_prime_UTR;KATNAL1;:exon	AL157770.1:13:30196442-30196881:-:-8982	AL157770.1(ENSG00000279499)	NA	NA	NA	NA	NA
13	30464179	30464706	528	30464495	13	11.7764	7.26525	7.45872	IP_CAL27_myc_KLF7_vs_In_CAL27_myc_KLF7_peak_499	HMGB1;:intron	UBE2L5P:13:30422487-30428616:+:41955	UBE2L5P(ENSG00000236444)	153;GO:0000003,biological_process reproduction;GO:0000151,cellular_component ubiquitin ligase complex;GO:0000209,biological_process protein polyubiquitination;GO:0000988,molecular_function obsolete transcription factor activity, protein binding;GO:0000989,molecular_function obsolete transcription factor activity, transcription factor binding;GO:0002119,biological_process nematode larval developme…	UBE2L3, UBCH7; ubiquitin-conjugating enzyme E2 L3 [EC:2.3.2.23]; K04552	map04120,map05012	ubiquitin conjugating enzyme E2 L5%2C pseudogene [Source:HGNC Symbol%3BAcc:HGNC:13477]	NA
13	30617685	30617918	234	30617795	12	7.55129	4.85772	3.65081	IP_CAL27_myc_KLF7_vs_In_CAL27_myc_KLF7_peak_500	USPL1;:Promoter;HMGB1;:Promoter	USPL1:13:30617692-30660770:+:109	USPL1(ENSG00000132952)	61;GO:0003674,molecular_function molecular_function;GO:0003824,molecular_function catalytic activity;GO:0005488,molecular_function binding;GO:0005515,molecular_function protein binding;GO:0005575,cellular_component cellular_component;GO:0005622,cellular_component intracellular;GO:0005623,cellular_component cell;GO:0005634,cellular_component nucleus;GO:0005654,cellular_component nucleoplasm;GO:000…	NA	NA	ubiquitin specific peptidase like 1 [Source:HGNC Symbol%3BAcc:HGNC:20294]	NA
13	41610534	41610735	202	41610600	8	5.5914	4.27055	2.01771	IP_CAL27_myc_KLF7_vs_In_CAL27_myc_KLF7_peak_501	VWA8;:intron	MIR5006:13:41568285-41568395:-:-42239	MIR5006(ENSG00000284584)	NA	NA	NA	microRNA 5006 [Source:HGNC Symbol%3BAcc:HGNC:43495]	NA
13	42425151	42425401	251	42425317	8	6.16798	4.63955	2.47936	IP_CAL27_myc_KLF7_vs_In_CAL27_myc_KLF7_peak_502	LINC02341;:intron	FABP3P2:13:42369258-42369657:-:-55618	FABP3P2(ENSG00000233259)	NA	NA	NA	fatty acid binding protein 3 pseudogene 2 [Source:HGNC Symbol%3BAcc:HGNC:3558]	NA
13	44577799	44578113	315	44577966	15	9.68826	5.54865	5.54321	IP_CAL27_myc_KLF7_vs_In_CAL27_myc_KLF7_peak_503	TSC22D1-AS1;:intron;TSC22D1;:Promoter	TSC22D1:13:44432142-44577147:-:-808	TSC22D1(ENSG00000102804)	59;GO:0005575,cellular_component cellular_component;GO:0005622,cellular_component intracellular;GO:0005623,cellular_component cell;GO:0005634,cellular_component nucleus;GO:0005737,cellular_component cytoplasm;GO:0006139,biological_process nucleobase-containing compound metabolic process;GO:0006351,biological_process transcription, DNA-templated;GO:0006366,biological_process transcription by RNA p…	NA	NA	TSC22 domain family member 1 [Source:HGNC Symbol%3BAcc:HGNC:16826]	TSC22
13	45341234	45341460	227	45341306	11	6.13142	4.16149	2.45045	IP_CAL27_myc_KLF7_vs_In_CAL27_myc_KLF7_peak_504	TPT1-AS1;:Promoter;TPT1;:five_prime_UTR;TPT1;:exon	TPT1-AS1:13:45341344-45393413:+:2	TPT1-AS1(ENSG00000170919)	NA	NA	NA	TPT1 antisense RNA 1 [Source:HGNC Symbol%3BAcc:HGNC:43686]	NA
13	49691353	49691610	258	49691451	13	10.5587	6.51356	6.34209	IP_CAL27_myc_KLF7_vs_In_CAL27_myc_KLF7_peak_505	EBPL;:exon;EBPL;:five_prime_UTR	EBPL:13:49660722-49691475:-:-6	EBPL(ENSG00000123179)	21;GO:0005575,cellular_component cellular_component;GO:0005622,cellular_component intracellular;GO:0005623,cellular_component cell;GO:0005737,cellular_component cytoplasm;GO:0005783,cellular_component endoplasmic reticulum;GO:0005789,cellular_component endoplasmic reticulum membrane;GO:0012505,cellular_component endomembrane system;GO:0016020,cellular_component membrane;GO:0031090,cellular_compon…	NA	NA	emopamil binding protein like [Source:HGNC Symbol%3BAcc:HGNC:18061]	Fork_head
13	52450231	52450434	204	52450279	13	7.0397	4.3784	3.20592	IP_CAL27_myc_KLF7_vs_In_CAL27_myc_KLF7_peak_506	VPS36;:intron	VPS36:13:52412601-52450628:-:296	VPS36(ENSG00000136100)	40;GO:0000323,cellular_component lytic vacuole;GO:0003674,molecular_function molecular_function;GO:0005488,molecular_function binding;GO:0005515,molecular_function protein binding;GO:0005575,cellular_component cellular_component;GO:0005622,cellular_component intracellular;GO:0005623,cellular_component cell;GO:0005634,cellular_component nucleus;GO:0005737,cellular_component cytoplasm;GO:0005764,ce…	VPS36, EAP45; ESCRT-II complex subunit VPS36; K12190	map04144	vacuolar protein sorting 36 homolog [Source:HGNC Symbol%3BAcc:HGNC:20312]	NA
13	52617287	52617492	206	52617400	9	7.2537	5.18947	3.38125	IP_CAL27_myc_KLF7_vs_In_CAL27_myc_KLF7_peak_507	MRPS31P4;:intron;AL137058.2;:intron	MRPS31P4:13:52600118-52637446:+:17271	MRPS31P4(ENSG00000250299)	NA	NA	NA	mitochondrial ribosomal protein S31 pseudogene 4 [Source:HGNC Symbol%3BAcc:HGNC:42649]	NA
13	52652366	52652787	422	52652685	10	6.80776	4.74757	3.02345	IP_CAL27_myc_KLF7_vs_In_CAL27_myc_KLF7_peak_508	SUGT1;:Promoter;AL139089.1;:Promoter	SUGT1:13:52652708-52700909:+:-132	SUGT1(ENSG00000165416)	53;GO:0000151,cellular_component ubiquitin ligase complex;GO:0000278,biological_process mitotic cell cycle;GO:0000280,biological_process nuclear division;GO:0000775,cellular_component chromosome, centromeric region;GO:0000776,cellular_component kinetochore;GO:0002376,biological_process immune system process;GO:0005575,cellular_component cellular_component;GO:0005622,cellular_component intracellul…	SUGT1, SGT1; suppressor of G2 allele of SKP1; K12795	map04621	SGT1 homolog%2C MIS12 kinetochore complex assembly cochaperone [Source:HGNC Symbol%3BAcc:HGNC:16987]	ETS
13	60396856	60397142	287	60396913	13	11.4495	7.06448	7.16288	IP_CAL27_myc_KLF7_vs_In_CAL27_myc_KLF7_peak_509	TDRD3;:exon;TDRD3;:five_prime_UTR	TDRD3:13:60396456-60573878:+:542	TDRD3(ENSG00000083544)	36;GO:0000988,molecular_function obsolete transcription factor activity, protein binding;GO:0000989,molecular_function obsolete transcription factor activity, transcription factor binding;GO:0003674,molecular_function molecular_function;GO:0003682,molecular_function chromatin binding;GO:0003712,molecular_function transcription coregulator activity;GO:0003713,molecular_function transcription coact…	NA	NA	tudor domain containing 3 [Source:HGNC Symbol%3BAcc:HGNC:20612]	NA
13	91348989	91349452	464	91349127	21	17.4696	8.60576	12.8506	IP_CAL27_myc_KLF7_vs_In_CAL27_myc_KLF7_peak_510	MIR17HG;:intron;MIR19A;:Promoter;MIR17;:Promoter;MIR20A;:Promoter;MIR18A;:Promoter	MIR17:13:91350604-91350688:+:-1384	MIR17(ENSG00000284536)	NA	NA	NA	microRNA 17 [Source:HGNC Symbol%3BAcc:HGNC:31547]	NA
13	95301720	95301916	197	95301814	10	6.92568	4.82232	3.12686	IP_CAL27_myc_KLF7_vs_In_CAL27_myc_KLF7_peak_511	ABCC4;:Promoter	ABCC4:13:95019828-95301446:-:-371	ABCC4(ENSG00000125257)	92;GO:0001775,biological_process cell activation;GO:0002576,biological_process platelet degranulation;GO:0003674,molecular_function molecular_function;GO:0003824,molecular_function catalytic activity;GO:0005215,molecular_function transporter activity;GO:0005575,cellular_component cellular_component;GO:0005622,cellular_component intracellular;GO:0005623,cellular_component cell;GO:0005737,cellular_…	ABCC4; ATP-binding cassette, subfamily C (CFTR/MRP), member 4; K05673	map01523,map02010,map04024,map04976	ATP binding cassette subfamily C member 4 [Source:HGNC Symbol%3BAcc:HGNC:55]	NA
13	97367285	97367580	296	97367326	10	7.99922	5.50081	4.03437	IP_CAL27_myc_KLF7_vs_In_CAL27_myc_KLF7_peak_512	MBNL2;:intron	RNA5SP37:13:97362971-97363101:-:-4331	RNA5SP37(ENSG00000202290)	NA	NA	NA	RNA%2C 5S ribosomal pseudogene 37 [Source:HGNC Symbol%3BAcc:HGNC:42613]	NA
13	98445266	98445466	201	98445285	10	7.43723	5.14647	3.54839	IP_CAL27_myc_KLF7_vs_In_CAL27_myc_KLF7_peak_513	STK24;:exon;FARP1;:intron;STK24;:three_prime_UTR	FARP1-AS1:13:98435404-98435840:-:-9525	FARP1-AS1(ENSG00000231194)	NA	NA	NA	FARP1 antisense RNA 1 [Source:HGNC Symbol%3BAcc:HGNC:40229]	NA
13	99498584	99498808	225	99498707	16	8.77839	4.84131	4.7282	IP_CAL27_myc_KLF7_vs_In_CAL27_myc_KLF7_peak_514	AL139035.1;:intron;LINC01232;:Promoter	AL139035.1:13:99498523-99501315:+:172	AL139035.1(ENSG00000280710)	NA	NA	NA	NA	NA
13	102609177	102609424	248	102609209	8	5.57264	4.25845	2.00049	IP_CAL27_myc_KLF7_vs_In_CAL27_myc_KLF7_peak_515	TPP2;:intron	TPP2:13:102597002-102679958:+:12298	TPP2(ENSG00000134900)	49;GO:0000209,biological_process protein polyubiquitination;GO:0002376,biological_process immune system process;GO:0002474,biological_process antigen processing and presentation of peptide antigen via MHC class I;GO:0003674,molecular_function molecular_function;GO:0003824,molecular_function catalytic activity;GO:0004175,molecular_function endopeptidase activity;GO:0004252,molecular_function serin…	NA	NA	tripeptidyl peptidase 2 [Source:HGNC Symbol%3BAcc:HGNC:12016]	NA
13	109840257	109840446	190	109840354	12	10.0436	6.40509	5.8701	IP_CAL27_myc_KLF7_vs_In_CAL27_myc_KLF7_peak_516	intergenic	AL355810.1:13:109805316-109805868:+:35035	AL355810.1(ENSG00000275248)	NA	NA	NA	NA	NA
13	110138210	110138495	286	110138261	10	7.01112	4.87649	3.18276	IP_CAL27_myc_KLF7_vs_In_CAL27_myc_KLF7_peak_517	intergenic	AL390755.1:13:110123207-110125234:+:15145	AL390755.1(ENSG00000279965)	NA	NA	NA	NA	NA
13	113209886	113210248	363	113210060	10	7.5528	5.21956	3.6516	IP_CAL27_myc_KLF7_vs_In_CAL27_myc_KLF7_peak_518	CUL4A;:exon;CUL4A;:five_prime_UTR;PCID2;:Promoter	PCID2:13:113177538-113208715:-:-1351	PCID2(ENSG00000126226)	98;GO:0002376,biological_process immune system process;GO:0002520,biological_process immune system development;GO:0002682,biological_process regulation of immune system process;GO:0002684,biological_process positive regulation of immune system process;GO:0002694,biological_process regulation of leukocyte activation;GO:0002696,biological_process positive regulation of leukocyte activation;GO:00063…	NA	NA	PCI domain containing 2 [Source:HGNC Symbol%3BAcc:HGNC:25653]	NA
13	113726218	113726474	257	113726383	9	7.2537	5.18947	3.38125	IP_CAL27_myc_KLF7_vs_In_CAL27_myc_KLF7_peak_519	GRK1;:intron	LINC00552:13:113748510-113751089:-:24743	LINC00552(ENSG00000279770)	NA	NA	NA	long intergenic non-protein coding RNA 552 [Source:HGNC Symbol%3BAcc:HGNC:43692]	NA
13	114234852	114235078	227	114235038	10	6.80776	4.74757	3.02345	IP_CAL27_myc_KLF7_vs_In_CAL27_myc_KLF7_peak_520	CDC16;:five_prime_UTR;CDC16;:exon	CDC16:13:114234886-114272723:+:78	CDC16(ENSG00000130177)	153;GO:0000075,biological_process cell cycle checkpoint;GO:0000151,cellular_component ubiquitin ligase complex;GO:0000152,cellular_component nuclear ubiquitin ligase complex;GO:0000209,biological_process protein polyubiquitination;GO:0000278,biological_process mitotic cell cycle;GO:0000280,biological_process nuclear division;GO:0005575,cellular_component cellular_component;GO:0005622,cellular_com…	APC6, CDC16; anaphase-promoting complex subunit 6; K03353	map04110,map04114,map04120,map04914,map05166	cell division cycle 16 [Source:HGNC Symbol%3BAcc:HGNC:1720]	NA
13	114281407	114281719	313	114281493	13	10.6176	6.55005	6.38882	IP_CAL27_myc_KLF7_vs_In_CAL27_myc_KLF7_peak_521	UPF3A;:Promoter	UPF3A:13:114281583-114305817:+:-20	UPF3A(ENSG00000169062)	88;GO:0000184,biological_process nuclear-transcribed mRNA catabolic process, nonsense-mediated decay;GO:0000956,biological_process nuclear-transcribed mRNA catabolic process;GO:0003674,molecular_function molecular_function;GO:0005215,molecular_function transporter activity;GO:0005487,molecular_function structural constituent of nuclear pore;GO:0005575,cellular_component cellular_component;GO:0005…	UPF3, RENT3; regulator of nonsense transcripts 3; K14328	map03013,map03015	UPF3A%2C regulator of nonsense mediated mRNA decay [Source:HGNC Symbol%3BAcc:HGNC:20332]	NA
14	16607969	16608186	218	16608072	14	11.4603	6.84536	7.17335	IP_CAL27_myc_KLF7_vs_In_CAL27_myc_KLF7_peak_522	intergenic	5_8S_rRNA:14:16057471-16057622:+:550606	5_8S_rRNA(ENSG00000283274,ENSG00000283568,ENSG00000283291,ENSG00000275877,ENSG00000276871,ENSG00000278294)	NA	NA	NA	5.8S ribosomal RNA [Source:RFAM%3BAcc:RF00002]	NA
14	16757435	16757641	207	16757534	65	34.189	6.74153	29.1129	IP_CAL27_myc_KLF7_vs_In_CAL27_myc_KLF7_peak_523	intergenic	5_8S_rRNA:14:16057471-16057622:+:700066	5_8S_rRNA(ENSG00000283274,ENSG00000283568,ENSG00000283291,ENSG00000275877,ENSG00000276871,ENSG00000278294)	NA	NA	NA	5.8S ribosomal RNA [Source:RFAM%3BAcc:RF00002]	NA
14	16810577	16810772	196	16810687	19	13.605	6.90216	9.17614	IP_CAL27_myc_KLF7_vs_In_CAL27_myc_KLF7_peak_524	intergenic	5_8S_rRNA:14:16057471-16057622:+:753203	5_8S_rRNA(ENSG00000283274,ENSG00000283568,ENSG00000283291,ENSG00000275877,ENSG00000276871,ENSG00000278294)	NA	NA	NA	5.8S ribosomal RNA [Source:RFAM%3BAcc:RF00002]	NA
14	17166489	17166688	200	17166576	50	17.774	4.25441	13.1436	IP_CAL27_myc_KLF7_vs_In_CAL27_myc_KLF7_peak_525	intergenic	5_8S_rRNA:14:16057471-16057622:+:1109117	5_8S_rRNA(ENSG00000283274,ENSG00000283568,ENSG00000283291,ENSG00000275877,ENSG00000276871,ENSG00000278294)	NA	NA	NA	5.8S ribosomal RNA [Source:RFAM%3BAcc:RF00002]	NA
14	17180740	17181162	423	17180821	24	8.73685	3.75897	4.69826	IP_CAL27_myc_KLF7_vs_In_CAL27_myc_KLF7_peak_526	intergenic	5_8S_rRNA:14:16057471-16057622:+:1123479	5_8S_rRNA(ENSG00000283274,ENSG00000283568,ENSG00000283291,ENSG00000275877,ENSG00000276871,ENSG00000278294)	NA	NA	NA	5.8S ribosomal RNA [Source:RFAM%3BAcc:RF00002]	NA
14	17226604	17226794	191	17226751	51	10.3602	2.75219	6.15984	IP_CAL27_myc_KLF7_vs_In_CAL27_myc_KLF7_peak_527	intergenic	CR383658.1:14:18333725-18341859:+:-1107026	CR383658.1(ENSG00000215398)	NA	NA	NA	NA	NA
14	17269682	17269943	262	17269849	18	5.82496	3.15463	2.21518	IP_CAL27_myc_KLF7_vs_In_CAL27_myc_KLF7_peak_528	intergenic	CR383658.1:14:18333725-18341859:+:-1063913	CR383658.1(ENSG00000215398)	NA	NA	NA	NA	NA
14	17305909	17306117	209	17305984	52	19.6707	4.54014	14.959	IP_CAL27_myc_KLF7_vs_In_CAL27_myc_KLF7_peak_529	intergenic	CR383658.1:14:18333725-18341859:+:-1027712	CR383658.1(ENSG00000215398)	NA	NA	NA	NA	NA
14	17363936	17364129	194	17364042	104	39.2799	4.90528	34.1349	IP_CAL27_myc_KLF7_vs_In_CAL27_myc_KLF7_peak_530	intergenic	CR383658.1:14:18333725-18341859:+:-969693	CR383658.1(ENSG00000215398)	NA	NA	NA	NA	NA
14	17404821	17405016	196	17404886	38	20.2014	6.15451	15.4744	IP_CAL27_myc_KLF7_vs_In_CAL27_myc_KLF7_peak_531	intergenic	CR383658.1:14:18333725-18341859:+:-928807	CR383658.1(ENSG00000215398)	NA	NA	NA	NA	NA
14	17457293	17457489	197	17457381	26	13.2504	5.31381	8.8439	IP_CAL27_myc_KLF7_vs_In_CAL27_myc_KLF7_peak_532	intergenic	CR383658.1:14:18333725-18341859:+:-876334	CR383658.1(ENSG00000215398)	NA	NA	NA	NA	NA
14	17484077	17484273	197	17484186	60	25.5322	5.22545	20.643	IP_CAL27_myc_KLF7_vs_In_CAL27_myc_KLF7_peak_533	intergenic	CR383658.1:14:18333725-18341859:+:-849550	CR383658.1(ENSG00000215398)	NA	NA	NA	NA	NA
14	17505900	17506091	192	17506001	40	17.3777	4.98759	12.7625	IP_CAL27_myc_KLF7_vs_In_CAL27_myc_KLF7_peak_534	intergenic	CR383658.1:14:18333725-18341859:+:-827730	CR383658.1(ENSG00000215398)	NA	NA	NA	NA	NA
14	17535479	17536283	805	17536222	74	21.4156	3.72097	16.6441	IP_CAL27_myc_KLF7_vs_In_CAL27_myc_KLF7_peak_535	intergenic	CR383658.1:14:18333725-18341859:+:-797844	CR383658.1(ENSG00000215398)	NA	NA	NA	NA	NA
14	17792852	17793050	199	17792969	11	7.99519	5.3198	4.03067	IP_CAL27_myc_KLF7_vs_In_CAL27_myc_KLF7_peak_536	intergenic	CR383658.1:14:18333725-18341859:+:-540774	CR383658.1(ENSG00000215398)	NA	NA	NA	NA	NA
14	17794205	17794427	223	17794320	13	10.0635	6.20644	5.88439	IP_CAL27_myc_KLF7_vs_In_CAL27_myc_KLF7_peak_537	intergenic	CR383658.1:14:18333725-18341859:+:-539409	CR383658.1(ENSG00000215398)	NA	NA	NA	NA	NA
14	17916054	17916261	208	17916156	14	9.43202	5.60506	5.31917	IP_CAL27_myc_KLF7_vs_In_CAL27_myc_KLF7_peak_538	intergenic	CR383658.1:14:18333725-18341859:+:-417568	CR383658.1(ENSG00000215398)	NA	NA	NA	NA	NA
14	18021431	18021640	210	18021524	14	6.49414	3.92118	2.7448	IP_CAL27_myc_KLF7_vs_In_CAL27_myc_KLF7_peak_539	intergenic	CR383658.1:14:18333725-18341859:+:-312190	CR383658.1(ENSG00000215398)	NA	NA	NA	NA	NA
14	18124556	18125003	448	18124671	20	11.4035	5.48966	7.12069	IP_CAL27_myc_KLF7_vs_In_CAL27_myc_KLF7_peak_540	intergenic	CR383658.1:14:18333725-18341859:+:-208946	CR383658.1(ENSG00000215398)	NA	NA	NA	NA	NA
14	20332930	20333204	275	20333012	18	9.26883	4.75817	5.16938	IP_CAL27_myc_KLF7_vs_In_CAL27_myc_KLF7_peak_541	CCNB1IP1;:intron	CCNB1IP1:14:20311367-20333312:-:245	CCNB1IP1(ENSG00000100814)	73;GO:0000003,biological_process reproduction;GO:0001701,biological_process in utero embryonic development;GO:0001824,biological_process blastocyst development;GO:0001825,biological_process blastocyst formation;GO:0002064,biological_process epithelial cell development;GO:0003006,biological_process developmental process involved in reproduction;GO:0005575,cellular_component cellular_component;GO:0…	NA	NA	cyclin B1 interacting protein 1 [Source:HGNC Symbol%3BAcc:HGNC:19437]	NA
14	20343181	20343538	358	20343364	23	9.05484	3.9848	4.97135	IP_CAL27_myc_KLF7_vs_In_CAL27_myc_KLF7_peak_542	AL355075.4;:exon;RPPH1;:exon;PARP2;:Promoter	RPPH1:14:20343074-20343407:-:48	RPPH1(ENSG00000277209)	NA	NA	NA	ribonuclease P RNA component H1 [Source:HGNC Symbol%3BAcc:HGNC:19273]	NA
14	20455058	20455272	215	20455136	20	9.15892	4.40128	5.06852	IP_CAL27_myc_KLF7_vs_In_CAL27_myc_KLF7_peak_543	APEX1;:Promoter;OSGEP;:Promoter	APEX1:14:20455190-20457772:+:-25	APEX1(ENSG00000100823)	208;GO:0000302,biological_process response to reactive oxygen species;GO:0000988,molecular_function obsolete transcription factor activity, protein binding;GO:0000989,molecular_function obsolete transcription factor activity, transcription factor binding;GO:0003674,molecular_function molecular_function;GO:0003676,molecular_function nucleic acid binding;GO:0003677,molecular_function DNA binding;GO…	APEX1; AP endonuclease 1 [EC:4.2.99.18]; K10771	map03410	apurinic/apyrimidinic endodeoxyribonuclease 1 [Source:HGNC Symbol%3BAcc:HGNC:587]	NA
14	20469374	20469853	480	20469747	22	10.5847	4.76072	6.36659	IP_CAL27_myc_KLF7_vs_In_CAL27_myc_KLF7_peak_544	PNP;:intron	PNP:14:20468953-20477094:+:660	PNP(ENSG00000198805)	294;GO:0001816,biological_process cytokine production;GO:0001882,molecular_function nucleoside binding;GO:0001910,biological_process regulation of leukocyte mediated cytotoxicity;GO:0001912,biological_process positive regulation of leukocyte mediated cytotoxicity;GO:0001914,biological_process regulation of T cell mediated cytotoxicity;GO:0001916,biological_process positive regulation of T cell me…	punA, PNP; purine-nucleoside phosphorylase [EC:2.4.2.1]; K03783	map00230,map00240,map00760	purine nucleoside phosphorylase [Source:HGNC Symbol%3BAcc:HGNC:7892]	NA
14	21036829	21037076	248	21036910	21	10.0053	4.64584	5.83349	IP_CAL27_myc_KLF7_vs_In_CAL27_myc_KLF7_peak_545	NDRG2;:intron	RNASE13:14:21032819-21034785:-:-2167	RNASE13(ENSG00000206150)	2;GO:0005575,cellular_component cellular_component;GO:0005576,cellular_component extracellular region	NA	NA	ribonuclease A family member 13 (inactive) [Source:HGNC Symbol%3BAcc:HGNC:25285]	NA
14	21041755	21042118	364	21041860	26	13.5763	5.45352	9.14809	IP_CAL27_myc_KLF7_vs_In_CAL27_myc_KLF7_peak_546	RNASE7;:Promoter;NDRG2;:intron	RNASE7:14:21042225-21044234:+:-289	RNASE7(ENSG00000165799)	38;GO:0002376,biological_process immune system process;GO:0003674,molecular_function molecular_function;GO:0003824,molecular_function catalytic activity;GO:0004518,molecular_function nuclease activity;GO:0004519,molecular_function endonuclease activity;GO:0004521,molecular_function endoribonuclease activity;GO:0004522,molecular_function ribonuclease A activity;GO:0004540,molecular_function ribonu…	NA	NA	ribonuclease A family member 7 [Source:HGNC Symbol%3BAcc:HGNC:19278]	NA
[truncated: 1,356 more rows]

## Sheet: S6 prime
shRNA	itga2_1_F	CACCGtgttgtttggcctacaatgt
	itga2_1_R	AAACacattgtaggccaaacaacaC
	itga2_2_F	CACCgtggcagtggataggtcaac
	itga2_2_R	AAACgttgacctatccactgccac
	klf7_1_F	CACCGCACGGTGACGTTGAAACTGG
	klf7_1_R	AACCCAGTTTCAACGTCACCGTGC
	klf7_2_F	CACCGCACGAAGCGATGAGCTCACG
	klf7_2_R	AAACCGTGAGCTCATCGCTTCGTGC
ITGA2-Promoter-mut		MUT:-F:GGGTGGaataaGGCGCGGCCGGAGCAGAT
		MUT:-R:CGCGCCttattCCACCCCGGCCCTGCGGC
[truncated: 8 more rows]
